# Supplementary material for: Ayurveda botanicals in COVID-19 management: An in silico multi-target approach
Source: PLoS One. 2021 Jun 11;16(6):e0248479. doi: 10.1371/journal.pone.0248479 (PMC8195371; doi:10.1371/journal.pone.0248479)
Supplement: S1 Data — (XLSX) [file pone.0248479.s002.xlsx]

## Sheet: Sheet1
Rasayana Botanicals	Bioactives PubChem ID	Bioactive Name	Binding DB Score	Human Protein Targets	Target Gene ID (UniProt)	Target Gene (UniProt)	KEGG Pathway ID	KEGG Immune Pathway
Asparagus racemosus	441896	Shatavarin IV	0.7	Signal transducer and activator of transcription 3	P40763	STAT3	hsa04062	Chemokine signaling pathway
Asparagus racemosus	21575007	Asparanin A	0.71	Signal transducer and activator of transcription 3	P40763	STAT3	hsa04062	Chemokine signaling pathway
Asparagus racemosus	101406647	Shatavarin I	0.7	Signal transducer and activator of transcription 3	P40763	STAT3	hsa04062	Chemokine signaling pathway
Asparagus racemosus	101847687	Shatavarin VI	0.7	Signal transducer and activator of transcription 3	P40763	STAT3	hsa04062	Chemokine signaling pathway
Asparagus racemosus	101847691	Shatavarin X	0.7	Signal transducer and activator of transcription 3	P40763	STAT3	hsa04062	Chemokine signaling pathway
Asparagus racemosus	5280805	Rutin	0.87	Glycogen synthase kinase-3 beta	P49841	GSK3B	hsa04062	Chemokine signaling pathway
Asparagus racemosus	101847688	Shatavarin VII	0.7	Signal transducer and activator of transcription 3	P40763	STAT3	hsa04062	Chemokine signaling pathway
Asparagus racemosus	101847690	Shatavarin IX	0.7	Signal transducer and activator of transcription 3	P40763	STAT3	hsa04062	Chemokine signaling pathway
Asparagus racemosus	101847691	Shatavarin X	0.7	Tissue factor	P13726	F3	hsa04610	Complement and coagulation cascades
Asparagus racemosus	5280805	Rutin	0.84	Prothrombin	P00734	F2	hsa04610	Complement and coagulation cascades
Asparagus racemosus	5280805	Rutin	0.91	Urokinase-type plasminogen activator	P00749	PLAU	hsa04610	Complement and coagulation cascades
Asparagus racemosus	5280805	Rutin	0.83	Prostaglandin G/H synthase 1	P23219	PTGS1	hsa04611	Platelet activation
Asparagus racemosus	5280805	Rutin	0.77	Mitogen-activated protein kinase 14	Q16539	MAPK14	hsa04611	Platelet activation
Asparagus racemosus	5280805	Rutin	0.84	Prothrombin	P00734	F2	hsa04611	Platelet activation
Asparagus racemosus	441896	Shatavarin IV	0.78	Heat shock protein HSP 90-alpha	P07900	HSP90AA1	hsa04612	Antigen processing and presentation
Asparagus racemosus	21575007	Asparanin A	0.8	Heat shock protein HSP 90-alpha	P07900	HSP90AA1	hsa04612	Antigen processing and presentation
Asparagus racemosus	101406647	Shatavarin I	0.78	Heat shock protein HSP 90-alpha	P07900	HSP90AA1	hsa04612	Antigen processing and presentation
Asparagus racemosus	101847687	Shatavarin VI	0.78	Heat shock protein HSP 90-alpha	P07900	HSP90AA1	hsa04612	Antigen processing and presentation
Asparagus racemosus	101847691	Shatavarin X	0.7	Heat shock protein HSP 90-alpha	P07900	HSP90AA1	hsa04612	Antigen processing and presentation
Asparagus racemosus	5280805	Rutin	0.77	Tumor necrosis factor	P01375	TNF	hsa04612	Antigen processing and presentation
Asparagus racemosus	101847688	Shatavarin VII	0.78	Heat shock protein HSP 90-alpha	P07900	HSP90AA1	hsa04612	Antigen processing and presentation
Asparagus racemosus	101847690	Shatavarin IX	0.78	Heat shock protein HSP 90-alpha	P07900	HSP90AA1	hsa04612	Antigen processing and presentation
Asparagus racemosus	5280805	Rutin	0.77	Mitogen-activated protein kinase 10	P53779	MAPK10	hsa04620	Toll-like receptor signaling pathway
Asparagus racemosus	5280805	Rutin	0.77	Mitogen-activated protein kinase 14	Q16539	MAPK14	hsa04620	Toll-like receptor signaling pathway
Asparagus racemosus	5280805	Rutin	0.77	Tumor necrosis factor	P01375	TNF	hsa04620	Toll-like receptor signaling pathway
Asparagus racemosus	441896	Shatavarin IV	0.78	Heat shock protein HSP 90-alpha	P07900	HSP90AA1	hsa04621	NOD-like receptor signaling pathway
Asparagus racemosus	21575007	Asparanin A	0.8	Heat shock protein HSP 90-alpha	P07900	HSP90AA1	hsa04621	NOD-like receptor signaling pathway
Asparagus racemosus	101406647	Shatavarin I	0.78	Heat shock protein HSP 90-alpha	P07900	HSP90AA1	hsa04621	NOD-like receptor signaling pathway
Asparagus racemosus	101847687	Shatavarin VI	0.78	Heat shock protein HSP 90-alpha	P07900	HSP90AA1	hsa04621	NOD-like receptor signaling pathway
Asparagus racemosus	101847691	Shatavarin X	0.7	Bcl-2-like protein 1	Q07817	BCL2L1	hsa04621	NOD-like receptor signaling pathway
Asparagus racemosus	101847691	Shatavarin X	0.7	Heat shock protein HSP 90-alpha	P07900	HSP90AA1	hsa04621	NOD-like receptor signaling pathway
Asparagus racemosus	5280805	Rutin	0.77	Mitogen-activated protein kinase 10	P53779	MAPK10	hsa04621	NOD-like receptor signaling pathway
Asparagus racemosus	5280805	Rutin	0.77	Mitogen-activated protein kinase 14	Q16539	MAPK14	hsa04621	NOD-like receptor signaling pathway
Asparagus racemosus	5280805	Rutin	0.77	Tumor necrosis factor	P01375	TNF	hsa04621	NOD-like receptor signaling pathway
Asparagus racemosus	5280805	Rutin	0.86	E3 ubiquitin-protein ligase XIAP	P98170	XIAP	hsa04621	NOD-like receptor signaling pathway
Asparagus racemosus	101847688	Shatavarin VII	0.78	Heat shock protein HSP 90-alpha	P07900	HSP90AA1	hsa04621	NOD-like receptor signaling pathway
Asparagus racemosus	101847690	Shatavarin IX	0.78	Heat shock protein HSP 90-alpha	P07900	HSP90AA1	hsa04621	NOD-like receptor signaling pathway
Asparagus racemosus	5280805	Rutin	0.77	Mitogen-activated protein kinase 10	P53779	MAPK10	hsa04622	RIG-I-like receptor signaling pathway
Asparagus racemosus	5280805	Rutin	0.77	Mitogen-activated protein kinase 14	Q16539	MAPK14	hsa04622	RIG-I-like receptor signaling pathway
Asparagus racemosus	5280805	Rutin	0.77	Tumor necrosis factor	P01375	TNF	hsa04622	RIG-I-like receptor signaling pathway
Asparagus racemosus	5280805	Rutin	0.7	Prostaglandin G/H synthase 2	P35354	PTGS2	hsa04625	C-type lectin receptor signaling pathway
Asparagus racemosus	5280805	Rutin	0.77	Interleukin-2	P60568	IL2	hsa04625	C-type lectin receptor signaling pathway
Asparagus racemosus	5280805	Rutin	0.77	Mitogen-activated protein kinase 10	P53779	MAPK10	hsa04625	C-type lectin receptor signaling pathway
Asparagus racemosus	5280805	Rutin	0.77	Mitogen-activated protein kinase 14	Q16539	MAPK14	hsa04625	C-type lectin receptor signaling pathway
Asparagus racemosus	5280805	Rutin	0.77	Tumor necrosis factor	P01375	TNF	hsa04625	C-type lectin receptor signaling pathway
Asparagus racemosus	10836928	Muzanzagenin	0.71	Interleukin-5	P05113	IL5	hsa04640	Hematopoietic cell lineage
Asparagus racemosus	5280805	Rutin	0.89	ADP-ribosyl cyclase/cyclic ADP-ribose hydrolase 1	P28907	CD38	hsa04640	Hematopoietic cell lineage
Asparagus racemosus	5280805	Rutin	0.77	Tumor necrosis factor	P01375	TNF	hsa04640	Hematopoietic cell lineage
Asparagus racemosus	5280805	Rutin	0.87	Receptor-type tyrosine-protein kinase FLT3	P36888	FLT3	hsa04640	Hematopoietic cell lineage
Asparagus racemosus	5280805	Rutin	0.77	Tumor necrosis factor	P01375	TNF	hsa04650	Natural killer cell mediated cytotoxicity
Asparagus racemosus	441896	Shatavarin IV	0.78	Heat shock protein HSP 90-alpha	P07900	HSP90AA1	hsa04657	IL-17 signaling pathway
Asparagus racemosus	21575007	Asparanin A	0.8	Heat shock protein HSP 90-alpha	P07900	HSP90AA1	hsa04657	IL-17 signaling pathway
Asparagus racemosus	101406647	Shatavarin I	0.78	Heat shock protein HSP 90-alpha	P07900	HSP90AA1	hsa04657	IL-17 signaling pathway
Asparagus racemosus	101847687	Shatavarin VI	0.78	Heat shock protein HSP 90-alpha	P07900	HSP90AA1	hsa04657	IL-17 signaling pathway
Asparagus racemosus	101847691	Shatavarin X	0.7	Heat shock protein HSP 90-alpha	P07900	HSP90AA1	hsa04657	IL-17 signaling pathway
Asparagus racemosus	10836928	Muzanzagenin	0.71	Interleukin-5	P05113	IL5	hsa04657	IL-17 signaling pathway
Asparagus racemosus	5280805	Rutin	0.7	Prostaglandin G/H synthase 2	P35354	PTGS2	hsa04657	IL-17 signaling pathway
Asparagus racemosus	5280805	Rutin	0.87	Glycogen synthase kinase-3 beta	P49841	GSK3B	hsa04657	IL-17 signaling pathway
Asparagus racemosus	5280805	Rutin	0.77	Mitogen-activated protein kinase 10	P53779	MAPK10	hsa04657	IL-17 signaling pathway
Asparagus racemosus	5280805	Rutin	0.77	Mitogen-activated protein kinase 14	Q16539	MAPK14	hsa04657	IL-17 signaling pathway
Asparagus racemosus	5280805	Rutin	0.77	Tumor necrosis factor	P01375	TNF	hsa04657	IL-17 signaling pathway
Asparagus racemosus	101847688	Shatavarin VII	0.78	Heat shock protein HSP 90-alpha	P07900	HSP90AA1	hsa04657	IL-17 signaling pathway
Asparagus racemosus	101847690	Shatavarin IX	0.78	Heat shock protein HSP 90-alpha	P07900	HSP90AA1	hsa04657	IL-17 signaling pathway
Asparagus racemosus	10836928	Muzanzagenin	0.71	Interleukin-5	P05113	IL5	hsa04658	Th1 and Th2 cell differentiation
Asparagus racemosus	5280805	Rutin	0.77	Interleukin-2	P60568	IL2	hsa04658	Th1 and Th2 cell differentiation
Asparagus racemosus	5280805	Rutin	0.77	Mitogen-activated protein kinase 10	P53779	MAPK10	hsa04658	Th1 and Th2 cell differentiation
Asparagus racemosus	5280805	Rutin	0.77	Mitogen-activated protein kinase 14	Q16539	MAPK14	hsa04658	Th1 and Th2 cell differentiation
Asparagus racemosus	441896	Shatavarin IV	0.78	Heat shock protein HSP 90-alpha	P07900	HSP90AA1	hsa04659	Th17 cell differentiation
Asparagus racemosus	441896	Shatavarin IV	0.88	Nuclear receptor ROR-gamma	P51449	RORC	hsa04659	Th17 cell differentiation
Asparagus racemosus	441896	Shatavarin IV	0.7	Signal transducer and activator of transcription 3	P40763	STAT3	hsa04659	Th17 cell differentiation
Asparagus racemosus	21575007	Asparanin A	0.8	Heat shock protein HSP 90-alpha	P07900	HSP90AA1	hsa04659	Th17 cell differentiation
Asparagus racemosus	21575007	Asparanin A	0.9	Nuclear receptor ROR-gamma	P51449	RORC	hsa04659	Th17 cell differentiation
Asparagus racemosus	21575007	Asparanin A	0.71	Signal transducer and activator of transcription 3	P40763	STAT3	hsa04659	Th17 cell differentiation
Asparagus racemosus	101406647	Shatavarin I	0.78	Heat shock protein HSP 90-alpha	P07900	HSP90AA1	hsa04659	Th17 cell differentiation
Asparagus racemosus	101406647	Shatavarin I	0.88	Nuclear receptor ROR-gamma	P51449	RORC	hsa04659	Th17 cell differentiation
Asparagus racemosus	101406647	Shatavarin I	0.7	Signal transducer and activator of transcription 3	P40763	STAT3	hsa04659	Th17 cell differentiation
Asparagus racemosus	101847687	Shatavarin VI	0.78	Heat shock protein HSP 90-alpha	P07900	HSP90AA1	hsa04659	Th17 cell differentiation
Asparagus racemosus	101847687	Shatavarin VI	0.88	Nuclear receptor ROR-gamma	P51449	RORC	hsa04659	Th17 cell differentiation
Asparagus racemosus	101847687	Shatavarin VI	0.7	Signal transducer and activator of transcription 3	P40763	STAT3	hsa04659	Th17 cell differentiation
Asparagus racemosus	101847691	Shatavarin X	0.7	Heat shock protein HSP 90-alpha	P07900	HSP90AA1	hsa04659	Th17 cell differentiation
Asparagus racemosus	101847691	Shatavarin X	0.77	Nuclear receptor ROR-gamma	P51449	RORC	hsa04659	Th17 cell differentiation
Asparagus racemosus	101847691	Shatavarin X	0.7	Signal transducer and activator of transcription 3	P40763	STAT3	hsa04659	Th17 cell differentiation
Asparagus racemosus	5280805	Rutin	0.77	Interleukin-2	P60568	IL2	hsa04659	Th17 cell differentiation
Asparagus racemosus	5280805	Rutin	0.77	Mitogen-activated protein kinase 10	P53779	MAPK10	hsa04659	Th17 cell differentiation
Asparagus racemosus	5280805	Rutin	0.77	Mitogen-activated protein kinase 14	Q16539	MAPK14	hsa04659	Th17 cell differentiation
Asparagus racemosus	101847688	Shatavarin VII	0.78	Heat shock protein HSP 90-alpha	P07900	HSP90AA1	hsa04659	Th17 cell differentiation
Asparagus racemosus	101847688	Shatavarin VII	0.88	Nuclear receptor ROR-gamma	P51449	RORC	hsa04659	Th17 cell differentiation
Asparagus racemosus	101847688	Shatavarin VII	0.7	Signal transducer and activator of transcription 3	P40763	STAT3	hsa04659	Th17 cell differentiation
Asparagus racemosus	101847690	Shatavarin IX	0.78	Heat shock protein HSP 90-alpha	P07900	HSP90AA1	hsa04659	Th17 cell differentiation
Asparagus racemosus	101847690	Shatavarin IX	0.88	Nuclear receptor ROR-gamma	P51449	RORC	hsa04659	Th17 cell differentiation
Asparagus racemosus	101847690	Shatavarin IX	0.7	Signal transducer and activator of transcription 3	P40763	STAT3	hsa04659	Th17 cell differentiation
Asparagus racemosus	10836928	Muzanzagenin	0.71	Interleukin-5	P05113	IL5	hsa04660	T cell receptor signaling pathway
Asparagus racemosus	5280805	Rutin	0.87	Glycogen synthase kinase-3 beta	P49841	GSK3B	hsa04660	T cell receptor signaling pathway
Asparagus racemosus	5280805	Rutin	0.77	Interleukin-2	P60568	IL2	hsa04660	T cell receptor signaling pathway
Asparagus racemosus	5280805	Rutin	0.77	Mitogen-activated protein kinase 10	P53779	MAPK10	hsa04660	T cell receptor signaling pathway
Asparagus racemosus	5280805	Rutin	0.77	Mitogen-activated protein kinase 14	Q16539	MAPK14	hsa04660	T cell receptor signaling pathway
Asparagus racemosus	5280805	Rutin	0.77	Tumor necrosis factor	P01375	TNF	hsa04660	T cell receptor signaling pathway
Asparagus racemosus	5280805	Rutin	0.87	Glycogen synthase kinase-3 beta	P49841	GSK3B	hsa04662	B cell receptor signaling pathway
Asparagus racemosus	10836928	Muzanzagenin	0.71	Interleukin-5	P05113	IL5	hsa04664	Fc epsilon RI signaling pathway
Asparagus racemosus	5280805	Rutin	0.7	Arachidonate 5-lipoxygenase	P09917	ALOX5	hsa04664	Fc epsilon RI signaling pathway
Asparagus racemosus	5280805	Rutin	0.77	Mitogen-activated protein kinase 10	P53779	MAPK10	hsa04664	Fc epsilon RI signaling pathway
Asparagus racemosus	5280805	Rutin	0.77	Mitogen-activated protein kinase 14	Q16539	MAPK14	hsa04664	Fc epsilon RI signaling pathway
Asparagus racemosus	5280805	Rutin	0.77	Tumor necrosis factor	P01375	TNF	hsa04664	Fc epsilon RI signaling pathway
Asparagus racemosus	5280805	Rutin	0.77	Mitogen-activated protein kinase 14	Q16539	MAPK14	hsa04670	Leukocyte transendothelial migration
Asparagus racemosus	10836928	Muzanzagenin	0.71	Interleukin-5	P05113	IL5	hsa04672	Intestinal immune network for IgA production
Asparagus racemosus	5280805	Rutin	0.77	Interleukin-2	P60568	IL2	hsa04672	Intestinal immune network for IgA production
Tinospora cordifolia	2353	Berberine	0.76	Cell division control protein 42 homolog	P60953	CDC42	hsa04062	Chemokine signaling pathway
Tinospora cordifolia	2353	Berberine	0.76	Ras-related C3 botulinum toxin substrate 1	P63000	RAC1	hsa04062	Chemokine signaling pathway
Tinospora cordifolia	72310	Columbamine	0.81	Cell division control protein 42 homolog	P60953	CDC42	hsa04062	Chemokine signaling pathway
Tinospora cordifolia	72310	Columbamine	0.81	Ras-related C3 botulinum toxin substrate 1	P63000	RAC1	hsa04062	Chemokine signaling pathway
Tinospora cordifolia	73337	Magnoflorine	0.7	Cell division control protein 42 homolog	P60953	CDC42	hsa04062	Chemokine signaling pathway
Tinospora cordifolia	73337	Magnoflorine	0.85	Glycogen synthase kinase-3 beta	P49841	GSK3B	hsa04062	Chemokine signaling pathway
Tinospora cordifolia	73337	Magnoflorine	0.7	Ras-related C3 botulinum toxin substrate 1	P63000	RAC1	hsa04062	Chemokine signaling pathway
Tinospora cordifolia	161487	Menisperine	0.7	Cell division control protein 42 homolog	P60953	CDC42	hsa04062	Chemokine signaling pathway
Tinospora cordifolia	161487	Menisperine	0.88	Glycogen synthase kinase-3 beta	P49841	GSK3B	hsa04062	Chemokine signaling pathway
Tinospora cordifolia	161487	Menisperine	0.7	Ras-related C3 botulinum toxin substrate 1	P63000	RAC1	hsa04062	Chemokine signaling pathway
Tinospora cordifolia	177384	Tinocordiside	0.75	Signal transducer and activator of transcription 3	P40763	STAT3	hsa04062	Chemokine signaling pathway
Tinospora cordifolia	5316860	Syringin	0.7	Proto-oncogene tyrosine-protein kinase Src	P12931	SRC	hsa04062	Chemokine signaling pathway
Tinospora cordifolia	5459840	20-hydroxyecdysone	0.7	Signal transducer and activator of transcription 3	P40763	STAT3	hsa04062	Chemokine signaling pathway
Tinospora cordifolia	73337	Magnoflorine	0.7	Tissue factor	P13726	F3	hsa04610	Complement and coagulation cascades
Tinospora cordifolia	161487	Menisperine	0.7	Tissue factor	P13726	F3	hsa04610	Complement and coagulation cascades
Tinospora cordifolia	177384	Tinocordiside	0.7	Tissue factor	P13726	F3	hsa04610	Complement and coagulation cascades
Tinospora cordifolia	177384	Tinocordiside	0.7	Prothrombin	P00734	F2	hsa04610	Complement and coagulation cascades
Tinospora cordifolia	5459840	20-hydroxyecdysone	0.75	Urokinase-type plasminogen activator	P00749	PLAU	hsa04610	Complement and coagulation cascades
Tinospora cordifolia	167631	Tinosporide	0.77	Prostaglandin G/H synthase 1	P23219	PTGS1	hsa04611	Platelet activation
Tinospora cordifolia	73337	Magnoflorine	0.7	Thromboxane A2 receptor	P21731	TBXA2R	hsa04611	Platelet activation
Tinospora cordifolia	161487	Menisperine	0.7	Thromboxane A2 receptor	P21731	TBXA2R	hsa04611	Platelet activation
Tinospora cordifolia	177384	Tinocordiside	0.7	Prostaglandin G/H synthase 1	P23219	PTGS1	hsa04611	Platelet activation
Tinospora cordifolia	177384	Tinocordiside	0.7	Prothrombin	P00734	F2	hsa04611	Platelet activation
Tinospora cordifolia	188289	Columbin	0.7	Prostaglandin G/H synthase 1	P23219	PTGS1	hsa04611	Platelet activation
Tinospora cordifolia	5316860	Syringin	0.97	Prostaglandin G/H synthase 1	P23219	PTGS1	hsa04611	Platelet activation
Tinospora cordifolia	5316860	Syringin	0.7	Proto-oncogene tyrosine-protein kinase Src	P12931	SRC	hsa04611	Platelet activation
Tinospora cordifolia	5459840	20-hydroxyecdysone	0.77	Rho GTPase-activating protein 35	Q9NRY4	ARHGAP35	hsa04611	Platelet activation
Tinospora cordifolia	73337	Magnoflorine	0.95	Cathepsin B	P07858	CTSB	hsa04612	Antigen processing and presentation
Tinospora cordifolia	73337	Magnoflorine	0.88	Cathepsin L1	P07711	CTSL	hsa04612	Antigen processing and presentation
Tinospora cordifolia	161487	Menisperine	0.98	Cathepsin B	P07858	CTSB	hsa04612	Antigen processing and presentation
Tinospora cordifolia	161487	Menisperine	0.85	Cathepsin L1	P07711	CTSL	hsa04612	Antigen processing and presentation
Tinospora cordifolia	5459840	20-hydroxyecdysone	0.78	Tumor necrosis factor	P01375	TNF	hsa04612	Antigen processing and presentation
Tinospora cordifolia	2353	Berberine	0.76	Ras-related C3 botulinum toxin substrate 1	P63000	RAC1	hsa04620	Toll-like receptor signaling pathway
Tinospora cordifolia	72310	Columbamine	0.81	Ras-related C3 botulinum toxin substrate 1	P63000	RAC1	hsa04620	Toll-like receptor signaling pathway
Tinospora cordifolia	73337	Magnoflorine	0.7	Ras-related C3 botulinum toxin substrate 1	P63000	RAC1	hsa04620	Toll-like receptor signaling pathway
Tinospora cordifolia	161487	Menisperine	0.7	Ras-related C3 botulinum toxin substrate 1	P63000	RAC1	hsa04620	Toll-like receptor signaling pathway
Tinospora cordifolia	5459840	20-hydroxyecdysone	0.78	Tumor necrosis factor	P01375	TNF	hsa04620	Toll-like receptor signaling pathway
Tinospora cordifolia	2353	Berberine	0.82	P2X purinoceptor 7	Q99572	P2RX7	hsa04621	NOD-like receptor signaling pathway
Tinospora cordifolia	72310	Columbamine	0.84	P2X purinoceptor 7	Q99572	P2RX7	hsa04621	NOD-like receptor signaling pathway
Tinospora cordifolia	73337	Magnoflorine	0.88	Apoptosis regulator Bcl-2	P10415	BCL2	hsa04621	NOD-like receptor signaling pathway
Tinospora cordifolia	73337	Magnoflorine	0.88	Bcl-2-like protein 1	Q07817	BCL2L1	hsa04621	NOD-like receptor signaling pathway
Tinospora cordifolia	73337	Magnoflorine	0.95	Cathepsin B	P07858	CTSB	hsa04621	NOD-like receptor signaling pathway
Tinospora cordifolia	161487	Menisperine	0.85	Apoptosis regulator Bcl-2	P10415	BCL2	hsa04621	NOD-like receptor signaling pathway
Tinospora cordifolia	161487	Menisperine	0.85	Bcl-2-like protein 1	Q07817	BCL2L1	hsa04621	NOD-like receptor signaling pathway
Tinospora cordifolia	161487	Menisperine	0.98	Cathepsin B	P07858	CTSB	hsa04621	NOD-like receptor signaling pathway
Tinospora cordifolia	177384	Tinocordiside	0.73	Bcl-2-like protein 1	Q07817	BCL2L1	hsa04621	NOD-like receptor signaling pathway
Tinospora cordifolia	5459840	20-hydroxyecdysone	0.78	Tumor necrosis factor	P01375	TNF	hsa04621	NOD-like receptor signaling pathway
Tinospora cordifolia	5459840	20-hydroxyecdysone	0.78	Tumor necrosis factor	P01375	TNF	hsa04622	RIG-I-like receptor signaling pathway
Tinospora cordifolia	73337	Magnoflorine	0.88	E3 ubiquitin-protein ligase Mdm2	Q00987	MDM2	hsa04625	C-type lectin receptor signaling pathway
Tinospora cordifolia	161487	Menisperine	0.85	E3 ubiquitin-protein ligase Mdm2	Q00987	MDM2	hsa04625	C-type lectin receptor signaling pathway
Tinospora cordifolia	177384	Tinocordiside	0.7	Prostaglandin G/H synthase 2	P35354	PTGS2	hsa04625	C-type lectin receptor signaling pathway
Tinospora cordifolia	177384	Tinocordiside	0.72	Interleukin-2	P60568	IL2	hsa04625	C-type lectin receptor signaling pathway
Tinospora cordifolia	5316860	Syringin	0.7	Proto-oncogene tyrosine-protein kinase Src	P12931	SRC	hsa04625	C-type lectin receptor signaling pathway
Tinospora cordifolia	5459840	20-hydroxyecdysone	0.71	Prostaglandin G/H synthase 2	P35354	PTGS2	hsa04625	C-type lectin receptor signaling pathway
Tinospora cordifolia	5459840	20-hydroxyecdysone	0.78	Tumor necrosis factor	P01375	TNF	hsa04625	C-type lectin receptor signaling pathway
Tinospora cordifolia	5459840	20-hydroxyecdysone	0.72	Tyrosine-protein phosphatase non-receptor type 11	Q06124	PTPN11	hsa04625	C-type lectin receptor signaling pathway
Tinospora cordifolia	5459840	20-hydroxyecdysone	0.78	Tumor necrosis factor	P01375	TNF	hsa04640	Hematopoietic cell lineage
Tinospora cordifolia	2353	Berberine	0.76	Ras-related C3 botulinum toxin substrate 1	P63000	RAC1	hsa04650	Natural killer cell mediated cytotoxicity
Tinospora cordifolia	72310	Columbamine	0.81	Ras-related C3 botulinum toxin substrate 1	P63000	RAC1	hsa04650	Natural killer cell mediated cytotoxicity
Tinospora cordifolia	73337	Magnoflorine	0.95	Caspase-3	P42574	CASP3	hsa04650	Natural killer cell mediated cytotoxicity
Tinospora cordifolia	73337	Magnoflorine	0.7	Ras-related C3 botulinum toxin substrate 1	P63000	RAC1	hsa04650	Natural killer cell mediated cytotoxicity
Tinospora cordifolia	161487	Menisperine	0.98	Caspase-3	P42574	CASP3	hsa04650	Natural killer cell mediated cytotoxicity
Tinospora cordifolia	161487	Menisperine	0.7	Ras-related C3 botulinum toxin substrate 1	P63000	RAC1	hsa04650	Natural killer cell mediated cytotoxicity
Tinospora cordifolia	5459840	20-hydroxyecdysone	0.7	Integrin alpha-L	P20701	ITGAL	hsa04650	Natural killer cell mediated cytotoxicity
Tinospora cordifolia	5459840	20-hydroxyecdysone	0.72	Tyrosine-protein phosphatase non-receptor type 6	P29350	PTPN6	hsa04650	Natural killer cell mediated cytotoxicity
Tinospora cordifolia	5459840	20-hydroxyecdysone	0.78	Tumor necrosis factor	P01375	TNF	hsa04650	Natural killer cell mediated cytotoxicity
Tinospora cordifolia	5459840	20-hydroxyecdysone	0.72	Tyrosine-protein phosphatase non-receptor type 11	Q06124	PTPN11	hsa04650	Natural killer cell mediated cytotoxicity
Tinospora cordifolia	73337	Magnoflorine	0.95	Caspase-3	P42574	CASP3	hsa04657	IL-17 signaling pathway
Tinospora cordifolia	73337	Magnoflorine	0.85	Glycogen synthase kinase-3 beta	P49841	GSK3B	hsa04657	IL-17 signaling pathway
Tinospora cordifolia	161487	Menisperine	0.98	Caspase-3	P42574	CASP3	hsa04657	IL-17 signaling pathway
Tinospora cordifolia	161487	Menisperine	0.88	Glycogen synthase kinase-3 beta	P49841	GSK3B	hsa04657	IL-17 signaling pathway
Tinospora cordifolia	177384	Tinocordiside	0.7	Prostaglandin G/H synthase 2	P35354	PTGS2	hsa04657	IL-17 signaling pathway
Tinospora cordifolia	5459840	20-hydroxyecdysone	0.71	Prostaglandin G/H synthase 2	P35354	PTGS2	hsa04657	IL-17 signaling pathway
Tinospora cordifolia	5459840	20-hydroxyecdysone	0.78	Tumor necrosis factor	P01375	TNF	hsa04657	IL-17 signaling pathway
Tinospora cordifolia	177384	Tinocordiside	0.72	Interleukin-2	P60568	IL2	hsa04658	Th1 and Th2 cell differentiation
Tinospora cordifolia	73337	Magnoflorine	0.88	Runt-related transcription factor 1	Q01196	RUNX1	hsa04659	Th17 cell differentiation
Tinospora cordifolia	161487	Menisperine	0.85	Runt-related transcription factor 1	Q01196	RUNX1	hsa04659	Th17 cell differentiation
Tinospora cordifolia	177384	Tinocordiside	0.72	Interleukin-2	P60568	IL2	hsa04659	Th17 cell differentiation
Tinospora cordifolia	177384	Tinocordiside	0.75	Signal transducer and activator of transcription 3	P40763	STAT3	hsa04659	Th17 cell differentiation
Tinospora cordifolia	5459840	20-hydroxyecdysone	0.7	Signal transducer and activator of transcription 3	P40763	STAT3	hsa04659	Th17 cell differentiation
Tinospora cordifolia	2353	Berberine	0.76	Cell division control protein 42 homolog	P60953	CDC42	hsa04660	T cell receptor signaling pathway
Tinospora cordifolia	72310	Columbamine	0.81	Cell division control protein 42 homolog	P60953	CDC42	hsa04660	T cell receptor signaling pathway
Tinospora cordifolia	73337	Magnoflorine	0.7	Cell division control protein 42 homolog	P60953	CDC42	hsa04660	T cell receptor signaling pathway
Tinospora cordifolia	73337	Magnoflorine	0.85	Glycogen synthase kinase-3 beta	P49841	GSK3B	hsa04660	T cell receptor signaling pathway
Tinospora cordifolia	161487	Menisperine	0.7	Cell division control protein 42 homolog	P60953	CDC42	hsa04660	T cell receptor signaling pathway
Tinospora cordifolia	161487	Menisperine	0.88	Glycogen synthase kinase-3 beta	P49841	GSK3B	hsa04660	T cell receptor signaling pathway
Tinospora cordifolia	177384	Tinocordiside	0.72	Interleukin-2	P60568	IL2	hsa04660	T cell receptor signaling pathway
Tinospora cordifolia	5459840	20-hydroxyecdysone	0.72	Tyrosine-protein phosphatase non-receptor type 6	P29350	PTPN6	hsa04660	T cell receptor signaling pathway
Tinospora cordifolia	5459840	20-hydroxyecdysone	0.78	Tumor necrosis factor	P01375	TNF	hsa04660	T cell receptor signaling pathway
Tinospora cordifolia	2353	Berberine	0.76	Ras-related C3 botulinum toxin substrate 1	P63000	RAC1	hsa04662	B cell receptor signaling pathway
Tinospora cordifolia	72310	Columbamine	0.81	Ras-related C3 botulinum toxin substrate 1	P63000	RAC1	hsa04662	B cell receptor signaling pathway
Tinospora cordifolia	73337	Magnoflorine	0.85	Glycogen synthase kinase-3 beta	P49841	GSK3B	hsa04662	B cell receptor signaling pathway
Tinospora cordifolia	73337	Magnoflorine	0.7	Ras-related C3 botulinum toxin substrate 1	P63000	RAC1	hsa04662	B cell receptor signaling pathway
Tinospora cordifolia	161487	Menisperine	0.88	Glycogen synthase kinase-3 beta	P49841	GSK3B	hsa04662	B cell receptor signaling pathway
Tinospora cordifolia	161487	Menisperine	0.7	Ras-related C3 botulinum toxin substrate 1	P63000	RAC1	hsa04662	B cell receptor signaling pathway
Tinospora cordifolia	5459840	20-hydroxyecdysone	0.72	Tyrosine-protein phosphatase non-receptor type 6	P29350	PTPN6	hsa04662	B cell receptor signaling pathway
Tinospora cordifolia	2353	Berberine	0.76	Ras-related C3 botulinum toxin substrate 1	P63000	RAC1	hsa04664	Fc epsilon RI signaling pathway
Tinospora cordifolia	72310	Columbamine	0.81	Ras-related C3 botulinum toxin substrate 1	P63000	RAC1	hsa04664	Fc epsilon RI signaling pathway
Tinospora cordifolia	73337	Magnoflorine	0.7	Ras-related C3 botulinum toxin substrate 1	P63000	RAC1	hsa04664	Fc epsilon RI signaling pathway
Tinospora cordifolia	161487	Menisperine	0.7	Ras-related C3 botulinum toxin substrate 1	P63000	RAC1	hsa04664	Fc epsilon RI signaling pathway
Tinospora cordifolia	5459840	20-hydroxyecdysone	0.78	Tumor necrosis factor	P01375	TNF	hsa04664	Fc epsilon RI signaling pathway
Tinospora cordifolia	2353	Berberine	0.76	Cell division control protein 42 homolog	P60953	CDC42	hsa04666	Fc gamma R-mediated phagocytosis
Tinospora cordifolia	2353	Berberine	0.76	Ras-related C3 botulinum toxin substrate 1	P63000	RAC1	hsa04666	Fc gamma R-mediated phagocytosis
Tinospora cordifolia	72310	Columbamine	0.81	Cell division control protein 42 homolog	P60953	CDC42	hsa04666	Fc gamma R-mediated phagocytosis
Tinospora cordifolia	72310	Columbamine	0.81	Ras-related C3 botulinum toxin substrate 1	P63000	RAC1	hsa04666	Fc gamma R-mediated phagocytosis
Tinospora cordifolia	73337	Magnoflorine	0.7	Cell division control protein 42 homolog	P60953	CDC42	hsa04666	Fc gamma R-mediated phagocytosis
Tinospora cordifolia	73337	Magnoflorine	0.7	Ras-related C3 botulinum toxin substrate 1	P63000	RAC1	hsa04666	Fc gamma R-mediated phagocytosis
Tinospora cordifolia	161487	Menisperine	0.7	Cell division control protein 42 homolog	P60953	CDC42	hsa04666	Fc gamma R-mediated phagocytosis
Tinospora cordifolia	161487	Menisperine	0.7	Ras-related C3 botulinum toxin substrate 1	P63000	RAC1	hsa04666	Fc gamma R-mediated phagocytosis
Tinospora cordifolia	2353	Berberine	0.76	Cell division control protein 42 homolog	P60953	CDC42	hsa04670	Leukocyte transendothelial migration
Tinospora cordifolia	2353	Berberine	0.76	Ras-related C3 botulinum toxin substrate 1	P63000	RAC1	hsa04670	Leukocyte transendothelial migration
Tinospora cordifolia	72310	Columbamine	0.81	Cell division control protein 42 homolog	P60953	CDC42	hsa04670	Leukocyte transendothelial migration
Tinospora cordifolia	72310	Columbamine	0.81	Ras-related C3 botulinum toxin substrate 1	P63000	RAC1	hsa04670	Leukocyte transendothelial migration
Tinospora cordifolia	73337	Magnoflorine	0.7	Cell division control protein 42 homolog	P60953	CDC42	hsa04670	Leukocyte transendothelial migration
Tinospora cordifolia	73337	Magnoflorine	0.7	Ras-related C3 botulinum toxin substrate 1	P63000	RAC1	hsa04670	Leukocyte transendothelial migration
Tinospora cordifolia	161487	Menisperine	0.7	Cell division control protein 42 homolog	P60953	CDC42	hsa04670	Leukocyte transendothelial migration
Tinospora cordifolia	161487	Menisperine	0.7	Ras-related C3 botulinum toxin substrate 1	P63000	RAC1	hsa04670	Leukocyte transendothelial migration
Tinospora cordifolia	5459840	20-hydroxyecdysone	0.7	Integrin alpha-L	P20701	ITGAL	hsa04670	Leukocyte transendothelial migration
Tinospora cordifolia	5459840	20-hydroxyecdysone	0.77	Rho GTPase-activating protein 35	Q9NRY4	ARHGAP35	hsa04670	Leukocyte transendothelial migration
Tinospora cordifolia	5459840	20-hydroxyecdysone	0.72	Tyrosine-protein phosphatase non-receptor type 11	Q06124	PTPN11	hsa04670	Leukocyte transendothelial migration
Tinospora cordifolia	177384	Tinocordiside	0.72	Interleukin-2	P60568	IL2	hsa04672	Intestinal immune network for IgA production
Withania somnifera	265237	Withaferin A	0.7	C-X-C chemokine receptor type 1	P25024	CXCR1	hsa04062	Chemokine signaling pathway
Withania somnifera	265237	Withaferin A	0.74	NF-kappa-B inhibitor alpha	P25963	NFKBIA	hsa04062	Chemokine signaling pathway
Withania somnifera	265237	Withaferin A	0.7	Inhibitor of nuclear factor kappa-B kinase subunit beta	O14920	IKBKB	hsa04062	Chemokine signaling pathway
Withania somnifera	265237	Withaferin A	0.7	Protein kinase C beta type	P05771	PRKCB	hsa04062	Chemokine signaling pathway
Withania somnifera	265237	Withaferin A	0.7	Protein kinase C delta type	Q05655	PRKCD	hsa04062	Chemokine signaling pathway
Withania somnifera	265237	Withaferin A	0.7	Proto-oncogene vav	P15498	VAV1	hsa04062	Chemokine signaling pathway
Withania somnifera	10700345	Withanoside V	0.7	C-C chemokine receptor type 5	P51681	CCR5	hsa04062	Chemokine signaling pathway
Withania somnifera	10700345	Withanoside V	0.7	C-C chemokine receptor type 6	P51684	CCR6	hsa04062	Chemokine signaling pathway
Withania somnifera	10700345	Withanoside V	0.7	NF-kappa-B inhibitor alpha	P25963	NFKBIA	hsa04062	Chemokine signaling pathway
Withania somnifera	10700345	Withanoside V	0.7	Protein kinase C beta type	P05771	PRKCB	hsa04062	Chemokine signaling pathway
Withania somnifera	10700345	Withanoside V	0.7	Protein kinase C delta type	Q05655	PRKCD	hsa04062	Chemokine signaling pathway
Withania somnifera	10700345	Withanoside V	0.7	Signal transducer and activator of transcription 3	P40763	STAT3	hsa04062	Chemokine signaling pathway
Withania somnifera	10700345	Withanoside V	0.71	Signal transducer and activator of transcription 3	P40763	STAT3	hsa04062	Chemokine signaling pathway
Withania somnifera	10700345	Withanoside V	0.71	Signal transducer and activator of transcription 1-alpha/beta	P42224	STAT1	hsa04062	Chemokine signaling pathway
Withania somnifera	11294368	Withanolide A	0.8	NF-kappa-B inhibitor alpha	P25963	NFKBIA	hsa04062	Chemokine signaling pathway
Withania somnifera	11294368	Withanolide A	0.7	Inhibitor of nuclear factor kappa-B kinase subunit beta	O14920	IKBKB	hsa04062	Chemokine signaling pathway
Withania somnifera	11294368	Withanolide A	0.7	Protein kinase C beta type	P05771	PRKCB	hsa04062	Chemokine signaling pathway
Withania somnifera	11294368	Withanolide A	0.7	Protein kinase C delta type	Q05655	PRKCD	hsa04062	Chemokine signaling pathway
Withania somnifera	14236709	Withacoagin	0.7	Glycogen synthase kinase-3 beta	P49841	GSK3B	hsa04062	Chemokine signaling pathway
Withania somnifera	14236709	Withacoagin	0.82	NF-kappa-B inhibitor alpha	P25963	NFKBIA	hsa04062	Chemokine signaling pathway
Withania somnifera	14236709	Withacoagin	0.7	Inhibitor of nuclear factor kappa-B kinase subunit beta	O14920	IKBKB	hsa04062	Chemokine signaling pathway
Withania somnifera	14236709	Withacoagin	0.7	Protein kinase C beta type	P05771	PRKCB	hsa04062	Chemokine signaling pathway
Withania somnifera	14236709	Withacoagin	0.7	Protein kinase C delta type	Q05655	PRKCD	hsa04062	Chemokine signaling pathway
Withania somnifera	14236709	Withacoagin	0.7	Proto-oncogene vav	P15498	VAV1	hsa04062	Chemokine signaling pathway
Withania somnifera	14236711	Withanolide B	0.78	NF-kappa-B inhibitor alpha	P25963	NFKBIA	hsa04062	Chemokine signaling pathway
Withania somnifera	14236711	Withanolide B	0.7	Inhibitor of nuclear factor kappa-B kinase subunit beta	O14920	IKBKB	hsa04062	Chemokine signaling pathway
Withania somnifera	14236711	Withanolide B	0.7	Protein kinase C beta type	P05771	PRKCB	hsa04062	Chemokine signaling pathway
Withania somnifera	14236711	Withanolide B	0.7	Protein kinase C delta type	Q05655	PRKCD	hsa04062	Chemokine signaling pathway
Withania somnifera	21574483	27-hydroxywithanone	0.79	NF-kappa-B inhibitor alpha	P25963	NFKBIA	hsa04062	Chemokine signaling pathway
Withania somnifera	21574483	27-hydroxywithanone	0.7	Inhibitor of nuclear factor kappa-B kinase subunit beta	O14920	IKBKB	hsa04062	Chemokine signaling pathway
Withania somnifera	21574483	27-hydroxywithanone	0.7	Protein kinase C beta type	P05771	PRKCB	hsa04062	Chemokine signaling pathway
Withania somnifera	21574483	27-hydroxywithanone	0.7	Protein kinase C delta type	Q05655	PRKCD	hsa04062	Chemokine signaling pathway
Withania somnifera	21574483	27-hydroxywithanone	0.7	Proto-oncogene vav	P15498	VAV1	hsa04062	Chemokine signaling pathway
Withania somnifera	21574483	27-hydroxywithanone	0.7	Signal transducer and activator of transcription 1-alpha/beta	P42224	STAT1	hsa04062	Chemokine signaling pathway
Withania somnifera	21679027	Withanone	0.79	NF-kappa-B inhibitor alpha	P25963	NFKBIA	hsa04062	Chemokine signaling pathway
Withania somnifera	21679027	Withanone	0.7	Inhibitor of nuclear factor kappa-B kinase subunit beta	O14920	IKBKB	hsa04062	Chemokine signaling pathway
Withania somnifera	21679027	Withanone	0.7	Protein kinase C beta type	P05771	PRKCB	hsa04062	Chemokine signaling pathway
Withania somnifera	21679027	Withanone	0.7	Protein kinase C delta type	Q05655	PRKCD	hsa04062	Chemokine signaling pathway
Withania somnifera	21679027	Withanone	0.7	Proto-oncogene vav	P15498	VAV1	hsa04062	Chemokine signaling pathway
Withania somnifera	44576309	12-deoxywithastramonolide	0.78	NF-kappa-B inhibitor alpha	P25963	NFKBIA	hsa04062	Chemokine signaling pathway
Withania somnifera	44576309	12-deoxywithastramonolide	0.7	Inhibitor of nuclear factor kappa-B kinase subunit beta	O14920	IKBKB	hsa04062	Chemokine signaling pathway
Withania somnifera	44576309	12-deoxywithastramonolide	0.7	Protein kinase C beta type	P05771	PRKCB	hsa04062	Chemokine signaling pathway
Withania somnifera	44576309	12-deoxywithastramonolide	0.7	Protein kinase C delta type	Q05655	PRKCD	hsa04062	Chemokine signaling pathway
Withania somnifera	44576309	12-deoxywithastramonolide	0.7	Proto-oncogene vav	P15498	VAV1	hsa04062	Chemokine signaling pathway
Withania somnifera	71312551	Withanoside IV	0.7	C-C chemokine receptor type 5	P51681	CCR5	hsa04062	Chemokine signaling pathway
Withania somnifera	71312551	Withanoside IV	0.7	C-C chemokine receptor type 6	P51684	CCR6	hsa04062	Chemokine signaling pathway
Withania somnifera	71312551	Withanoside IV	0.7	NF-kappa-B inhibitor alpha	P25963	NFKBIA	hsa04062	Chemokine signaling pathway
Withania somnifera	71312551	Withanoside IV	0.7	Protein kinase C beta type	P05771	PRKCB	hsa04062	Chemokine signaling pathway
Withania somnifera	71312551	Withanoside IV	0.7	Protein kinase C delta type	Q05655	PRKCD	hsa04062	Chemokine signaling pathway
Withania somnifera	71312551	Withanoside IV	0.7	Signal transducer and activator of transcription 3	P40763	STAT3	hsa04062	Chemokine signaling pathway
Withania somnifera	71312551	Withanoside IV	0.71	Signal transducer and activator of transcription 3	P40763	STAT3	hsa04062	Chemokine signaling pathway
Withania somnifera	71312551	Withanoside IV	0.71	Signal transducer and activator of transcription 1-alpha/beta	P42224	STAT1	hsa04062	Chemokine signaling pathway
Withania somnifera	10700345	Withanoside V	0.7	Prothrombin	P00734	F2	hsa04610	Complement and coagulation cascades
Withania somnifera	71312551	Withanoside IV	0.7	Prothrombin	P00734	F2	hsa04610	Complement and coagulation cascades
Withania somnifera	10700345	Withanoside V	0.7	Prostaglandin G/H synthase 1	P23219	PTGS1	hsa04611	Platelet activation
Withania somnifera	10700345	Withanoside V	0.73	Serine/threonine-protein phosphatase PP1-gamma catalytic subunit	P36873	PPP1CC	hsa04611	Platelet activation
Withania somnifera	10700345	Withanoside V	0.7	Prothrombin	P00734	F2	hsa04611	Platelet activation
Withania somnifera	71312551	Withanoside IV	0.73	Serine/threonine-protein phosphatase PP1-gamma catalytic subunit	P36873	PPP1CC	hsa04611	Platelet activation
Withania somnifera	71312551	Withanoside IV	0.7	Prothrombin	P00734	F2	hsa04611	Platelet activation
Withania somnifera	10700345	Withanoside V	0.7	Endoplasmic reticulum chaperone BiP	P11021	HSPA5	hsa04612	Antigen processing and presentation
Withania somnifera	71312551	Withanoside IV	0.7	Endoplasmic reticulum chaperone BiP	P11021	HSPA5	hsa04612	Antigen processing and presentation
Withania somnifera	265237	Withaferin A	0.74	NF-kappa-B inhibitor alpha	P25963	NFKBIA	hsa04620	Toll-like receptor signaling pathway
Withania somnifera	265237	Withaferin A	0.7	Inhibitor of nuclear factor kappa-B kinase subunit beta	O14920	IKBKB	hsa04620	Toll-like receptor signaling pathway
Withania somnifera	265237	Withaferin A	0.7	Mitogen-activated protein kinase kinase kinase 7	O43318	MAP3K7	hsa04620	Toll-like receptor signaling pathway
Withania somnifera	265237	Withaferin A	0.7	Toll-like receptor 4	O00206	TLR4	hsa04620	Toll-like receptor signaling pathway
Withania somnifera	10700345	Withanoside V	0.7	NF-kappa-B inhibitor alpha	P25963	NFKBIA	hsa04620	Toll-like receptor signaling pathway
Withania somnifera	10700345	Withanoside V	0.71	Signal transducer and activator of transcription 1-alpha/beta	P42224	STAT1	hsa04620	Toll-like receptor signaling pathway
Withania somnifera	11294368	Withanolide A	0.8	NF-kappa-B inhibitor alpha	P25963	NFKBIA	hsa04620	Toll-like receptor signaling pathway
Withania somnifera	11294368	Withanolide A	0.7	Inhibitor of nuclear factor kappa-B kinase subunit beta	O14920	IKBKB	hsa04620	Toll-like receptor signaling pathway
Withania somnifera	11294368	Withanolide A	0.7	Toll-like receptor 4	O00206	TLR4	hsa04620	Toll-like receptor signaling pathway
Withania somnifera	14236709	Withacoagin	0.82	NF-kappa-B inhibitor alpha	P25963	NFKBIA	hsa04620	Toll-like receptor signaling pathway
Withania somnifera	14236709	Withacoagin	0.7	Inhibitor of nuclear factor kappa-B kinase subunit beta	O14920	IKBKB	hsa04620	Toll-like receptor signaling pathway
Withania somnifera	14236709	Withacoagin	0.7	Toll-like receptor 4	O00206	TLR4	hsa04620	Toll-like receptor signaling pathway
Withania somnifera	14236711	Withanolide B	0.78	NF-kappa-B inhibitor alpha	P25963	NFKBIA	hsa04620	Toll-like receptor signaling pathway
Withania somnifera	14236711	Withanolide B	0.7	Inhibitor of nuclear factor kappa-B kinase subunit beta	O14920	IKBKB	hsa04620	Toll-like receptor signaling pathway
Withania somnifera	14236711	Withanolide B	0.7	Toll-like receptor 4	O00206	TLR4	hsa04620	Toll-like receptor signaling pathway
Withania somnifera	21574483	27-hydroxywithanone	0.79	NF-kappa-B inhibitor alpha	P25963	NFKBIA	hsa04620	Toll-like receptor signaling pathway
Withania somnifera	21574483	27-hydroxywithanone	0.7	Inhibitor of nuclear factor kappa-B kinase subunit beta	O14920	IKBKB	hsa04620	Toll-like receptor signaling pathway
Withania somnifera	21574483	27-hydroxywithanone	0.7	Toll-like receptor 4	O00206	TLR4	hsa04620	Toll-like receptor signaling pathway
Withania somnifera	21574483	27-hydroxywithanone	0.7	Signal transducer and activator of transcription 1-alpha/beta	P42224	STAT1	hsa04620	Toll-like receptor signaling pathway
Withania somnifera	21679027	Withanone	0.79	NF-kappa-B inhibitor alpha	P25963	NFKBIA	hsa04620	Toll-like receptor signaling pathway
Withania somnifera	21679027	Withanone	0.7	Inhibitor of nuclear factor kappa-B kinase subunit beta	O14920	IKBKB	hsa04620	Toll-like receptor signaling pathway
Withania somnifera	21679027	Withanone	0.7	Toll-like receptor 4	O00206	TLR4	hsa04620	Toll-like receptor signaling pathway
Withania somnifera	44576309	12-deoxywithastramonolide	0.78	NF-kappa-B inhibitor alpha	P25963	NFKBIA	hsa04620	Toll-like receptor signaling pathway
Withania somnifera	44576309	12-deoxywithastramonolide	0.7	Inhibitor of nuclear factor kappa-B kinase subunit beta	O14920	IKBKB	hsa04620	Toll-like receptor signaling pathway
Withania somnifera	44576309	12-deoxywithastramonolide	0.7	Toll-like receptor 4	O00206	TLR4	hsa04620	Toll-like receptor signaling pathway
Withania somnifera	71312551	Withanoside IV	0.7	NF-kappa-B inhibitor alpha	P25963	NFKBIA	hsa04620	Toll-like receptor signaling pathway
Withania somnifera	71312551	Withanoside IV	0.71	Signal transducer and activator of transcription 1-alpha/beta	P42224	STAT1	hsa04620	Toll-like receptor signaling pathway
Withania somnifera	265237	Withaferin A	0.74	NF-kappa-B inhibitor alpha	P25963	NFKBIA	hsa04621	NOD-like receptor signaling pathway
Withania somnifera	265237	Withaferin A	0.7	Inhibitor of nuclear factor kappa-B kinase subunit beta	O14920	IKBKB	hsa04621	NOD-like receptor signaling pathway
Withania somnifera	265237	Withaferin A	0.7	Protein kinase C delta type	Q05655	PRKCD	hsa04621	NOD-like receptor signaling pathway
Withania somnifera	265237	Withaferin A	0.7	Receptor-interacting serine/threonine-protein kinase 2	O43353	RIPK2	hsa04621	NOD-like receptor signaling pathway
Withania somnifera	265237	Withaferin A	0.7	Mitogen-activated protein kinase kinase kinase 7	O43318	MAP3K7	hsa04621	NOD-like receptor signaling pathway
Withania somnifera	265237	Withaferin A	0.7	Toll-like receptor 4	O00206	TLR4	hsa04621	NOD-like receptor signaling pathway
Withania somnifera	10700345	Withanoside V	0.7	Bcl-2-like protein 1	Q07817	BCL2L1	hsa04621	NOD-like receptor signaling pathway
Withania somnifera	10700345	Withanoside V	0.7	NF-kappa-B inhibitor alpha	P25963	NFKBIA	hsa04621	NOD-like receptor signaling pathway
Withania somnifera	10700345	Withanoside V	0.7	Protein kinase C delta type	Q05655	PRKCD	hsa04621	NOD-like receptor signaling pathway
Withania somnifera	10700345	Withanoside V	0.71	Signal transducer and activator of transcription 1-alpha/beta	P42224	STAT1	hsa04621	NOD-like receptor signaling pathway
Withania somnifera	11294368	Withanolide A	0.8	NF-kappa-B inhibitor alpha	P25963	NFKBIA	hsa04621	NOD-like receptor signaling pathway
Withania somnifera	11294368	Withanolide A	0.7	Inhibitor of nuclear factor kappa-B kinase subunit beta	O14920	IKBKB	hsa04621	NOD-like receptor signaling pathway
Withania somnifera	11294368	Withanolide A	0.7	Protein kinase C delta type	Q05655	PRKCD	hsa04621	NOD-like receptor signaling pathway
Withania somnifera	11294368	Withanolide A	0.7	Receptor-interacting serine/threonine-protein kinase 2	O43353	RIPK2	hsa04621	NOD-like receptor signaling pathway
Withania somnifera	11294368	Withanolide A	0.7	Toll-like receptor 4	O00206	TLR4	hsa04621	NOD-like receptor signaling pathway
Withania somnifera	14236709	Withacoagin	0.82	NF-kappa-B inhibitor alpha	P25963	NFKBIA	hsa04621	NOD-like receptor signaling pathway
Withania somnifera	14236709	Withacoagin	0.7	Inhibitor of nuclear factor kappa-B kinase subunit beta	O14920	IKBKB	hsa04621	NOD-like receptor signaling pathway
Withania somnifera	14236709	Withacoagin	0.7	Protein kinase C delta type	Q05655	PRKCD	hsa04621	NOD-like receptor signaling pathway
Withania somnifera	14236709	Withacoagin	0.7	Receptor-interacting serine/threonine-protein kinase 2	O43353	RIPK2	hsa04621	NOD-like receptor signaling pathway
Withania somnifera	14236709	Withacoagin	0.7	Toll-like receptor 4	O00206	TLR4	hsa04621	NOD-like receptor signaling pathway
Withania somnifera	14236711	Withanolide B	0.78	NF-kappa-B inhibitor alpha	P25963	NFKBIA	hsa04621	NOD-like receptor signaling pathway
Withania somnifera	14236711	Withanolide B	0.7	Inhibitor of nuclear factor kappa-B kinase subunit beta	O14920	IKBKB	hsa04621	NOD-like receptor signaling pathway
Withania somnifera	14236711	Withanolide B	0.7	Protein kinase C delta type	Q05655	PRKCD	hsa04621	NOD-like receptor signaling pathway
Withania somnifera	14236711	Withanolide B	0.7	Receptor-interacting serine/threonine-protein kinase 2	O43353	RIPK2	hsa04621	NOD-like receptor signaling pathway
Withania somnifera	14236711	Withanolide B	0.7	Toll-like receptor 4	O00206	TLR4	hsa04621	NOD-like receptor signaling pathway
Withania somnifera	16099532	Ashwagandhanolide	0.75	Receptor-interacting serine/threonine-protein kinase 2	O43353	RIPK2	hsa04621	NOD-like receptor signaling pathway
Withania somnifera	21574483	27-hydroxywithanone	0.79	NF-kappa-B inhibitor alpha	P25963	NFKBIA	hsa04621	NOD-like receptor signaling pathway
Withania somnifera	21574483	27-hydroxywithanone	0.7	Inhibitor of nuclear factor kappa-B kinase subunit beta	O14920	IKBKB	hsa04621	NOD-like receptor signaling pathway
Withania somnifera	21574483	27-hydroxywithanone	0.7	Protein kinase C delta type	Q05655	PRKCD	hsa04621	NOD-like receptor signaling pathway
Withania somnifera	21574483	27-hydroxywithanone	0.7	Receptor-interacting serine/threonine-protein kinase 2	O43353	RIPK2	hsa04621	NOD-like receptor signaling pathway
Withania somnifera	21574483	27-hydroxywithanone	0.7	Toll-like receptor 4	O00206	TLR4	hsa04621	NOD-like receptor signaling pathway
Withania somnifera	21574483	27-hydroxywithanone	0.7	Signal transducer and activator of transcription 1-alpha/beta	P42224	STAT1	hsa04621	NOD-like receptor signaling pathway
Withania somnifera	21679027	Withanone	0.79	NF-kappa-B inhibitor alpha	P25963	NFKBIA	hsa04621	NOD-like receptor signaling pathway
Withania somnifera	21679027	Withanone	0.7	Inhibitor of nuclear factor kappa-B kinase subunit beta	O14920	IKBKB	hsa04621	NOD-like receptor signaling pathway
Withania somnifera	21679027	Withanone	0.7	Protein kinase C delta type	Q05655	PRKCD	hsa04621	NOD-like receptor signaling pathway
Withania somnifera	21679027	Withanone	0.7	Receptor-interacting serine/threonine-protein kinase 2	O43353	RIPK2	hsa04621	NOD-like receptor signaling pathway
Withania somnifera	21679027	Withanone	0.7	Toll-like receptor 4	O00206	TLR4	hsa04621	NOD-like receptor signaling pathway
Withania somnifera	44576309	12-deoxywithastramonolide	0.78	NF-kappa-B inhibitor alpha	P25963	NFKBIA	hsa04621	NOD-like receptor signaling pathway
Withania somnifera	44576309	12-deoxywithastramonolide	0.7	Inhibitor of nuclear factor kappa-B kinase subunit beta	O14920	IKBKB	hsa04621	NOD-like receptor signaling pathway
Withania somnifera	44576309	12-deoxywithastramonolide	0.7	Protein kinase C delta type	Q05655	PRKCD	hsa04621	NOD-like receptor signaling pathway
Withania somnifera	44576309	12-deoxywithastramonolide	0.7	Receptor-interacting serine/threonine-protein kinase 2	O43353	RIPK2	hsa04621	NOD-like receptor signaling pathway
Withania somnifera	44576309	12-deoxywithastramonolide	0.7	Toll-like receptor 4	O00206	TLR4	hsa04621	NOD-like receptor signaling pathway
Withania somnifera	71312551	Withanoside IV	0.7	Bcl-2-like protein 1	Q07817	BCL2L1	hsa04621	NOD-like receptor signaling pathway
Withania somnifera	71312551	Withanoside IV	0.7	NF-kappa-B inhibitor alpha	P25963	NFKBIA	hsa04621	NOD-like receptor signaling pathway
Withania somnifera	71312551	Withanoside IV	0.7	Protein kinase C delta type	Q05655	PRKCD	hsa04621	NOD-like receptor signaling pathway
Withania somnifera	71312551	Withanoside IV	0.7	Receptor-interacting serine/threonine-protein kinase 2	O43353	RIPK2	hsa04621	NOD-like receptor signaling pathway
Withania somnifera	71312551	Withanoside IV	0.71	Signal transducer and activator of transcription 1-alpha/beta	P42224	STAT1	hsa04621	NOD-like receptor signaling pathway
Withania somnifera	265237	Withaferin A	0.74	NF-kappa-B inhibitor alpha	P25963	NFKBIA	hsa04622	RIG-I-like receptor signaling pathway
Withania somnifera	265237	Withaferin A	0.7	Inhibitor of nuclear factor kappa-B kinase subunit beta	O14920	IKBKB	hsa04622	RIG-I-like receptor signaling pathway
Withania somnifera	265237	Withaferin A	0.7	Mitogen-activated protein kinase kinase kinase 7	O43318	MAP3K7	hsa04622	RIG-I-like receptor signaling pathway
Withania somnifera	10700345	Withanoside V	0.7	NF-kappa-B inhibitor alpha	P25963	NFKBIA	hsa04622	RIG-I-like receptor signaling pathway
Withania somnifera	11294368	Withanolide A	0.8	NF-kappa-B inhibitor alpha	P25963	NFKBIA	hsa04622	RIG-I-like receptor signaling pathway
Withania somnifera	11294368	Withanolide A	0.7	Inhibitor of nuclear factor kappa-B kinase subunit beta	O14920	IKBKB	hsa04622	RIG-I-like receptor signaling pathway
Withania somnifera	14236709	Withacoagin	0.82	NF-kappa-B inhibitor alpha	P25963	NFKBIA	hsa04622	RIG-I-like receptor signaling pathway
Withania somnifera	14236709	Withacoagin	0.7	Inhibitor of nuclear factor kappa-B kinase subunit beta	O14920	IKBKB	hsa04622	RIG-I-like receptor signaling pathway
Withania somnifera	14236711	Withanolide B	0.78	NF-kappa-B inhibitor alpha	P25963	NFKBIA	hsa04622	RIG-I-like receptor signaling pathway
Withania somnifera	14236711	Withanolide B	0.7	Inhibitor of nuclear factor kappa-B kinase subunit beta	O14920	IKBKB	hsa04622	RIG-I-like receptor signaling pathway
Withania somnifera	21574483	27-hydroxywithanone	0.79	NF-kappa-B inhibitor alpha	P25963	NFKBIA	hsa04622	RIG-I-like receptor signaling pathway
Withania somnifera	21574483	27-hydroxywithanone	0.7	Inhibitor of nuclear factor kappa-B kinase subunit beta	O14920	IKBKB	hsa04622	RIG-I-like receptor signaling pathway
Withania somnifera	21679027	Withanone	0.79	NF-kappa-B inhibitor alpha	P25963	NFKBIA	hsa04622	RIG-I-like receptor signaling pathway
Withania somnifera	21679027	Withanone	0.7	Inhibitor of nuclear factor kappa-B kinase subunit beta	O14920	IKBKB	hsa04622	RIG-I-like receptor signaling pathway
Withania somnifera	44576309	12-deoxywithastramonolide	0.78	NF-kappa-B inhibitor alpha	P25963	NFKBIA	hsa04622	RIG-I-like receptor signaling pathway
Withania somnifera	44576309	12-deoxywithastramonolide	0.7	Inhibitor of nuclear factor kappa-B kinase subunit beta	O14920	IKBKB	hsa04622	RIG-I-like receptor signaling pathway
Withania somnifera	71312551	Withanoside IV	0.7	NF-kappa-B inhibitor alpha	P25963	NFKBIA	hsa04622	RIG-I-like receptor signaling pathway
Withania somnifera	265237	Withaferin A	0.74	NF-kappa-B inhibitor alpha	P25963	NFKBIA	hsa04623	Cytosolic DNA-sensing pathway
Withania somnifera	265237	Withaferin A	0.7	Inhibitor of nuclear factor kappa-B kinase subunit beta	O14920	IKBKB	hsa04623	Cytosolic DNA-sensing pathway
Withania somnifera	10700345	Withanoside V	0.7	NF-kappa-B inhibitor alpha	P25963	NFKBIA	hsa04623	Cytosolic DNA-sensing pathway
Withania somnifera	11294368	Withanolide A	0.8	NF-kappa-B inhibitor alpha	P25963	NFKBIA	hsa04623	Cytosolic DNA-sensing pathway
Withania somnifera	11294368	Withanolide A	0.7	Inhibitor of nuclear factor kappa-B kinase subunit beta	O14920	IKBKB	hsa04623	Cytosolic DNA-sensing pathway
Withania somnifera	14236709	Withacoagin	0.82	NF-kappa-B inhibitor alpha	P25963	NFKBIA	hsa04623	Cytosolic DNA-sensing pathway
Withania somnifera	14236709	Withacoagin	0.7	Inhibitor of nuclear factor kappa-B kinase subunit beta	O14920	IKBKB	hsa04623	Cytosolic DNA-sensing pathway
Withania somnifera	14236711	Withanolide B	0.78	NF-kappa-B inhibitor alpha	P25963	NFKBIA	hsa04623	Cytosolic DNA-sensing pathway
Withania somnifera	14236711	Withanolide B	0.7	Inhibitor of nuclear factor kappa-B kinase subunit beta	O14920	IKBKB	hsa04623	Cytosolic DNA-sensing pathway
Withania somnifera	21574483	27-hydroxywithanone	0.79	NF-kappa-B inhibitor alpha	P25963	NFKBIA	hsa04623	Cytosolic DNA-sensing pathway
Withania somnifera	21574483	27-hydroxywithanone	0.7	Inhibitor of nuclear factor kappa-B kinase subunit beta	O14920	IKBKB	hsa04623	Cytosolic DNA-sensing pathway
Withania somnifera	21679027	Withanone	0.79	NF-kappa-B inhibitor alpha	P25963	NFKBIA	hsa04623	Cytosolic DNA-sensing pathway
Withania somnifera	21679027	Withanone	0.7	Inhibitor of nuclear factor kappa-B kinase subunit beta	O14920	IKBKB	hsa04623	Cytosolic DNA-sensing pathway
Withania somnifera	44576309	12-deoxywithastramonolide	0.78	NF-kappa-B inhibitor alpha	P25963	NFKBIA	hsa04623	Cytosolic DNA-sensing pathway
Withania somnifera	44576309	12-deoxywithastramonolide	0.7	Inhibitor of nuclear factor kappa-B kinase subunit beta	O14920	IKBKB	hsa04623	Cytosolic DNA-sensing pathway
Withania somnifera	71312551	Withanoside IV	0.7	NF-kappa-B inhibitor alpha	P25963	NFKBIA	hsa04623	Cytosolic DNA-sensing pathway
Withania somnifera	265237	Withaferin A	0.7	Prostaglandin G/H synthase 2	P35354	PTGS2	hsa04625	C-type lectin receptor signaling pathway
Withania somnifera	265237	Withaferin A	0.74	NF-kappa-B inhibitor alpha	P25963	NFKBIA	hsa04625	C-type lectin receptor signaling pathway
Withania somnifera	265237	Withaferin A	0.7	Inhibitor of nuclear factor kappa-B kinase subunit beta	O14920	IKBKB	hsa04625	C-type lectin receptor signaling pathway
Withania somnifera	265237	Withaferin A	0.7	Protein kinase C delta type	Q05655	PRKCD	hsa04625	C-type lectin receptor signaling pathway
Withania somnifera	10700345	Withanoside V	0.7	Prostaglandin G/H synthase 2	P35354	PTGS2	hsa04625	C-type lectin receptor signaling pathway
Withania somnifera	10700345	Withanoside V	0.7	NF-kappa-B inhibitor alpha	P25963	NFKBIA	hsa04625	C-type lectin receptor signaling pathway
Withania somnifera	10700345	Withanoside V	0.76	Interleukin-2	P60568	IL2	hsa04625	C-type lectin receptor signaling pathway
Withania somnifera	10700345	Withanoside V	0.7	Protein kinase C delta type	Q05655	PRKCD	hsa04625	C-type lectin receptor signaling pathway
Withania somnifera	10700345	Withanoside V	0.71	Signal transducer and activator of transcription 1-alpha/beta	P42224	STAT1	hsa04625	C-type lectin receptor signaling pathway
Withania somnifera	11294368	Withanolide A	0.72	Prostaglandin G/H synthase 2	P35354	PTGS2	hsa04625	C-type lectin receptor signaling pathway
Withania somnifera	11294368	Withanolide A	0.8	NF-kappa-B inhibitor alpha	P25963	NFKBIA	hsa04625	C-type lectin receptor signaling pathway
Withania somnifera	11294368	Withanolide A	0.7	Inhibitor of nuclear factor kappa-B kinase subunit beta	O14920	IKBKB	hsa04625	C-type lectin receptor signaling pathway
Withania somnifera	11294368	Withanolide A	0.7	Protein kinase C delta type	Q05655	PRKCD	hsa04625	C-type lectin receptor signaling pathway
Withania somnifera	14236709	Withacoagin	0.7	Prostaglandin G/H synthase 2	P35354	PTGS2	hsa04625	C-type lectin receptor signaling pathway
Withania somnifera	14236709	Withacoagin	0.82	NF-kappa-B inhibitor alpha	P25963	NFKBIA	hsa04625	C-type lectin receptor signaling pathway
Withania somnifera	14236709	Withacoagin	0.7	Inhibitor of nuclear factor kappa-B kinase subunit beta	O14920	IKBKB	hsa04625	C-type lectin receptor signaling pathway
Withania somnifera	14236709	Withacoagin	0.7	Protein kinase C delta type	Q05655	PRKCD	hsa04625	C-type lectin receptor signaling pathway
Withania somnifera	14236711	Withanolide B	0.7	Prostaglandin G/H synthase 2	P35354	PTGS2	hsa04625	C-type lectin receptor signaling pathway
Withania somnifera	14236711	Withanolide B	0.78	NF-kappa-B inhibitor alpha	P25963	NFKBIA	hsa04625	C-type lectin receptor signaling pathway
Withania somnifera	14236711	Withanolide B	0.7	Inhibitor of nuclear factor kappa-B kinase subunit beta	O14920	IKBKB	hsa04625	C-type lectin receptor signaling pathway
Withania somnifera	14236711	Withanolide B	0.7	Protein kinase C delta type	Q05655	PRKCD	hsa04625	C-type lectin receptor signaling pathway
Withania somnifera	21574483	27-hydroxywithanone	0.71	Prostaglandin G/H synthase 2	P35354	PTGS2	hsa04625	C-type lectin receptor signaling pathway
Withania somnifera	21574483	27-hydroxywithanone	0.79	NF-kappa-B inhibitor alpha	P25963	NFKBIA	hsa04625	C-type lectin receptor signaling pathway
Withania somnifera	21574483	27-hydroxywithanone	0.7	Inhibitor of nuclear factor kappa-B kinase subunit beta	O14920	IKBKB	hsa04625	C-type lectin receptor signaling pathway
Withania somnifera	21574483	27-hydroxywithanone	0.7	Protein kinase C delta type	Q05655	PRKCD	hsa04625	C-type lectin receptor signaling pathway
Withania somnifera	21574483	27-hydroxywithanone	0.7	Signal transducer and activator of transcription 1-alpha/beta	P42224	STAT1	hsa04625	C-type lectin receptor signaling pathway
Withania somnifera	21679027	Withanone	0.71	Prostaglandin G/H synthase 2	P35354	PTGS2	hsa04625	C-type lectin receptor signaling pathway
Withania somnifera	21679027	Withanone	0.79	NF-kappa-B inhibitor alpha	P25963	NFKBIA	hsa04625	C-type lectin receptor signaling pathway
Withania somnifera	21679027	Withanone	0.7	Inhibitor of nuclear factor kappa-B kinase subunit beta	O14920	IKBKB	hsa04625	C-type lectin receptor signaling pathway
Withania somnifera	21679027	Withanone	0.7	Protein kinase C delta type	Q05655	PRKCD	hsa04625	C-type lectin receptor signaling pathway
Withania somnifera	44576309	12-deoxywithastramonolide	0.7	Prostaglandin G/H synthase 2	P35354	PTGS2	hsa04625	C-type lectin receptor signaling pathway
Withania somnifera	44576309	12-deoxywithastramonolide	0.78	NF-kappa-B inhibitor alpha	P25963	NFKBIA	hsa04625	C-type lectin receptor signaling pathway
Withania somnifera	44576309	12-deoxywithastramonolide	0.7	Inhibitor of nuclear factor kappa-B kinase subunit beta	O14920	IKBKB	hsa04625	C-type lectin receptor signaling pathway
Withania somnifera	44576309	12-deoxywithastramonolide	0.7	Protein kinase C delta type	Q05655	PRKCD	hsa04625	C-type lectin receptor signaling pathway
Withania somnifera	71312551	Withanoside IV	0.7	NF-kappa-B inhibitor alpha	P25963	NFKBIA	hsa04625	C-type lectin receptor signaling pathway
Withania somnifera	71312551	Withanoside IV	0.76	Interleukin-2	P60568	IL2	hsa04625	C-type lectin receptor signaling pathway
Withania somnifera	71312551	Withanoside IV	0.7	Protein kinase C delta type	Q05655	PRKCD	hsa04625	C-type lectin receptor signaling pathway
Withania somnifera	71312551	Withanoside IV	0.71	Signal transducer and activator of transcription 1-alpha/beta	P42224	STAT1	hsa04625	C-type lectin receptor signaling pathway
Withania somnifera	10700345	Withanoside V	0.73	Integrin alpha-4	P13612	ITGA4	hsa04640	Hematopoietic cell lineage
Withania somnifera	14236709	Withacoagin	0.7	DNA nucleotidylexotransferase	P04053	DNTT	hsa04640	Hematopoietic cell lineage
Withania somnifera	71312551	Withanoside IV	0.73	Integrin alpha-4	P13612	ITGA4	hsa04640	Hematopoietic cell lineage
Withania somnifera	265237	Withaferin A	0.7	Protein kinase C beta type	P05771	PRKCB	hsa04650	Natural killer cell mediated cytotoxicity
Withania somnifera	265237	Withaferin A	0.7	Protein kinase C gamma type	P05129	PRKCG	hsa04650	Natural killer cell mediated cytotoxicity
Withania somnifera	265237	Withaferin A	0.7	Proto-oncogene vav	P15498	VAV1	hsa04650	Natural killer cell mediated cytotoxicity
Withania somnifera	10700345	Withanoside V	0.7	Protein kinase C beta type	P05771	PRKCB	hsa04650	Natural killer cell mediated cytotoxicity
Withania somnifera	10700345	Withanoside V	0.7	Protein kinase C gamma type	P05129	PRKCG	hsa04650	Natural killer cell mediated cytotoxicity
Withania somnifera	11294368	Withanolide A	0.7	Protein kinase C beta type	P05771	PRKCB	hsa04650	Natural killer cell mediated cytotoxicity
Withania somnifera	11294368	Withanolide A	0.7	Protein kinase C gamma type	P05129	PRKCG	hsa04650	Natural killer cell mediated cytotoxicity
Withania somnifera	14236709	Withacoagin	0.7	Protein kinase C beta type	P05771	PRKCB	hsa04650	Natural killer cell mediated cytotoxicity
Withania somnifera	14236709	Withacoagin	0.7	Protein kinase C gamma type	P05129	PRKCG	hsa04650	Natural killer cell mediated cytotoxicity
Withania somnifera	14236709	Withacoagin	0.7	Proto-oncogene vav	P15498	VAV1	hsa04650	Natural killer cell mediated cytotoxicity
Withania somnifera	14236711	Withanolide B	0.7	Protein kinase C beta type	P05771	PRKCB	hsa04650	Natural killer cell mediated cytotoxicity
Withania somnifera	21574483	27-hydroxywithanone	0.7	Protein kinase C beta type	P05771	PRKCB	hsa04650	Natural killer cell mediated cytotoxicity
Withania somnifera	21574483	27-hydroxywithanone	0.7	Protein kinase C gamma type	P05129	PRKCG	hsa04650	Natural killer cell mediated cytotoxicity
Withania somnifera	21574483	27-hydroxywithanone	0.7	Proto-oncogene vav	P15498	VAV1	hsa04650	Natural killer cell mediated cytotoxicity
Withania somnifera	21679027	Withanone	0.7	Protein kinase C beta type	P05771	PRKCB	hsa04650	Natural killer cell mediated cytotoxicity
Withania somnifera	21679027	Withanone	0.7	Protein kinase C gamma type	P05129	PRKCG	hsa04650	Natural killer cell mediated cytotoxicity
Withania somnifera	21679027	Withanone	0.7	Proto-oncogene vav	P15498	VAV1	hsa04650	Natural killer cell mediated cytotoxicity
Withania somnifera	44576309	12-deoxywithastramonolide	0.7	Protein kinase C beta type	P05771	PRKCB	hsa04650	Natural killer cell mediated cytotoxicity
Withania somnifera	44576309	12-deoxywithastramonolide	0.7	Protein kinase C gamma type	P05129	PRKCG	hsa04650	Natural killer cell mediated cytotoxicity
Withania somnifera	44576309	12-deoxywithastramonolide	0.7	Proto-oncogene vav	P15498	VAV1	hsa04650	Natural killer cell mediated cytotoxicity
Withania somnifera	71312551	Withanoside IV	0.7	Protein kinase C beta type	P05771	PRKCB	hsa04650	Natural killer cell mediated cytotoxicity
Withania somnifera	71312551	Withanoside IV	0.7	Protein kinase C gamma type	P05129	PRKCG	hsa04650	Natural killer cell mediated cytotoxicity
Withania somnifera	265237	Withaferin A	0.7	Prostaglandin G/H synthase 2	P35354	PTGS2	hsa04657	IL-17 signaling pathway
Withania somnifera	265237	Withaferin A	0.74	NF-kappa-B inhibitor alpha	P25963	NFKBIA	hsa04657	IL-17 signaling pathway
Withania somnifera	265237	Withaferin A	0.7	Inhibitor of nuclear factor kappa-B kinase subunit beta	O14920	IKBKB	hsa04657	IL-17 signaling pathway
Withania somnifera	265237	Withaferin A	0.7	Mitogen-activated protein kinase kinase kinase 7	O43318	MAP3K7	hsa04657	IL-17 signaling pathway
Withania somnifera	10700345	Withanoside V	0.7	Prostaglandin G/H synthase 2	P35354	PTGS2	hsa04657	IL-17 signaling pathway
Withania somnifera	10700345	Withanoside V	0.7	NF-kappa-B inhibitor alpha	P25963	NFKBIA	hsa04657	IL-17 signaling pathway
Withania somnifera	11294368	Withanolide A	0.72	Prostaglandin G/H synthase 2	P35354	PTGS2	hsa04657	IL-17 signaling pathway
Withania somnifera	11294368	Withanolide A	0.8	NF-kappa-B inhibitor alpha	P25963	NFKBIA	hsa04657	IL-17 signaling pathway
Withania somnifera	11294368	Withanolide A	0.7	Inhibitor of nuclear factor kappa-B kinase subunit beta	O14920	IKBKB	hsa04657	IL-17 signaling pathway
Withania somnifera	14236709	Withacoagin	0.7	Prostaglandin G/H synthase 2	P35354	PTGS2	hsa04657	IL-17 signaling pathway
Withania somnifera	14236709	Withacoagin	0.7	Glycogen synthase kinase-3 beta	P49841	GSK3B	hsa04657	IL-17 signaling pathway
Withania somnifera	14236709	Withacoagin	0.82	NF-kappa-B inhibitor alpha	P25963	NFKBIA	hsa04657	IL-17 signaling pathway
Withania somnifera	14236709	Withacoagin	0.7	Inhibitor of nuclear factor kappa-B kinase subunit beta	O14920	IKBKB	hsa04657	IL-17 signaling pathway
Withania somnifera	14236711	Withanolide B	0.7	Prostaglandin G/H synthase 2	P35354	PTGS2	hsa04657	IL-17 signaling pathway
Withania somnifera	14236711	Withanolide B	0.78	NF-kappa-B inhibitor alpha	P25963	NFKBIA	hsa04657	IL-17 signaling pathway
Withania somnifera	14236711	Withanolide B	0.7	Inhibitor of nuclear factor kappa-B kinase subunit beta	O14920	IKBKB	hsa04657	IL-17 signaling pathway
Withania somnifera	21574483	27-hydroxywithanone	0.71	Prostaglandin G/H synthase 2	P35354	PTGS2	hsa04657	IL-17 signaling pathway
Withania somnifera	21574483	27-hydroxywithanone	0.79	NF-kappa-B inhibitor alpha	P25963	NFKBIA	hsa04657	IL-17 signaling pathway
Withania somnifera	21574483	27-hydroxywithanone	0.7	Inhibitor of nuclear factor kappa-B kinase subunit beta	O14920	IKBKB	hsa04657	IL-17 signaling pathway
Withania somnifera	21679027	Withanone	0.71	Prostaglandin G/H synthase 2	P35354	PTGS2	hsa04657	IL-17 signaling pathway
Withania somnifera	21679027	Withanone	0.79	NF-kappa-B inhibitor alpha	P25963	NFKBIA	hsa04657	IL-17 signaling pathway
Withania somnifera	21679027	Withanone	0.7	Inhibitor of nuclear factor kappa-B kinase subunit beta	O14920	IKBKB	hsa04657	IL-17 signaling pathway
Withania somnifera	44576309	12-deoxywithastramonolide	0.7	Prostaglandin G/H synthase 2	P35354	PTGS2	hsa04657	IL-17 signaling pathway
Withania somnifera	44576309	12-deoxywithastramonolide	0.78	NF-kappa-B inhibitor alpha	P25963	NFKBIA	hsa04657	IL-17 signaling pathway
Withania somnifera	44576309	12-deoxywithastramonolide	0.7	Inhibitor of nuclear factor kappa-B kinase subunit beta	O14920	IKBKB	hsa04657	IL-17 signaling pathway
Withania somnifera	71312551	Withanoside IV	0.7	NF-kappa-B inhibitor alpha	P25963	NFKBIA	hsa04657	IL-17 signaling pathway
Withania somnifera	265237	Withaferin A	0.74	NF-kappa-B inhibitor alpha	P25963	NFKBIA	hsa04658	Th1 and Th2 cell differentiation
Withania somnifera	265237	Withaferin A	0.7	Inhibitor of nuclear factor kappa-B kinase subunit beta	O14920	IKBKB	hsa04658	Th1 and Th2 cell differentiation
Withania somnifera	265237	Withaferin A	0.7	Protein kinase C theta type	Q04759	PRKCQ	hsa04658	Th1 and Th2 cell differentiation
Withania somnifera	10700345	Withanoside V	0.7	NF-kappa-B inhibitor alpha	P25963	NFKBIA	hsa04658	Th1 and Th2 cell differentiation
Withania somnifera	10700345	Withanoside V	0.76	Interleukin-2	P60568	IL2	hsa04658	Th1 and Th2 cell differentiation
Withania somnifera	10700345	Withanoside V	0.7	Protein kinase C theta type	Q04759	PRKCQ	hsa04658	Th1 and Th2 cell differentiation
Withania somnifera	10700345	Withanoside V	0.71	Signal transducer and activator of transcription 1-alpha/beta	P42224	STAT1	hsa04658	Th1 and Th2 cell differentiation
Withania somnifera	11294368	Withanolide A	0.8	NF-kappa-B inhibitor alpha	P25963	NFKBIA	hsa04658	Th1 and Th2 cell differentiation
Withania somnifera	11294368	Withanolide A	0.7	Inhibitor of nuclear factor kappa-B kinase subunit beta	O14920	IKBKB	hsa04658	Th1 and Th2 cell differentiation
Withania somnifera	11294368	Withanolide A	0.7	Protein kinase C theta type	Q04759	PRKCQ	hsa04658	Th1 and Th2 cell differentiation
Withania somnifera	14236709	Withacoagin	0.82	NF-kappa-B inhibitor alpha	P25963	NFKBIA	hsa04658	Th1 and Th2 cell differentiation
Withania somnifera	14236709	Withacoagin	0.7	Inhibitor of nuclear factor kappa-B kinase subunit beta	O14920	IKBKB	hsa04658	Th1 and Th2 cell differentiation
Withania somnifera	14236709	Withacoagin	0.7	Protein kinase C theta type	Q04759	PRKCQ	hsa04658	Th1 and Th2 cell differentiation
Withania somnifera	14236711	Withanolide B	0.78	NF-kappa-B inhibitor alpha	P25963	NFKBIA	hsa04658	Th1 and Th2 cell differentiation
Withania somnifera	14236711	Withanolide B	0.7	Inhibitor of nuclear factor kappa-B kinase subunit beta	O14920	IKBKB	hsa04658	Th1 and Th2 cell differentiation
Withania somnifera	21574483	27-hydroxywithanone	0.79	NF-kappa-B inhibitor alpha	P25963	NFKBIA	hsa04658	Th1 and Th2 cell differentiation
Withania somnifera	21574483	27-hydroxywithanone	0.7	Inhibitor of nuclear factor kappa-B kinase subunit beta	O14920	IKBKB	hsa04658	Th1 and Th2 cell differentiation
Withania somnifera	21574483	27-hydroxywithanone	0.7	Protein kinase C theta type	Q04759	PRKCQ	hsa04658	Th1 and Th2 cell differentiation
Withania somnifera	21574483	27-hydroxywithanone	0.7	Signal transducer and activator of transcription 1-alpha/beta	P42224	STAT1	hsa04658	Th1 and Th2 cell differentiation
Withania somnifera	21679027	Withanone	0.79	NF-kappa-B inhibitor alpha	P25963	NFKBIA	hsa04658	Th1 and Th2 cell differentiation
Withania somnifera	21679027	Withanone	0.7	Inhibitor of nuclear factor kappa-B kinase subunit beta	O14920	IKBKB	hsa04658	Th1 and Th2 cell differentiation
Withania somnifera	21679027	Withanone	0.7	Protein kinase C theta type	Q04759	PRKCQ	hsa04658	Th1 and Th2 cell differentiation
Withania somnifera	44576309	12-deoxywithastramonolide	0.78	NF-kappa-B inhibitor alpha	P25963	NFKBIA	hsa04658	Th1 and Th2 cell differentiation
Withania somnifera	44576309	12-deoxywithastramonolide	0.7	Inhibitor of nuclear factor kappa-B kinase subunit beta	O14920	IKBKB	hsa04658	Th1 and Th2 cell differentiation
Withania somnifera	44576309	12-deoxywithastramonolide	0.7	Protein kinase C theta type	Q04759	PRKCQ	hsa04658	Th1 and Th2 cell differentiation
Withania somnifera	71312551	Withanoside IV	0.7	NF-kappa-B inhibitor alpha	P25963	NFKBIA	hsa04658	Th1 and Th2 cell differentiation
Withania somnifera	71312551	Withanoside IV	0.76	Interleukin-2	P60568	IL2	hsa04658	Th1 and Th2 cell differentiation
Withania somnifera	71312551	Withanoside IV	0.7	Protein kinase C theta type	Q04759	PRKCQ	hsa04658	Th1 and Th2 cell differentiation
Withania somnifera	71312551	Withanoside IV	0.71	Signal transducer and activator of transcription 1-alpha/beta	P42224	STAT1	hsa04658	Th1 and Th2 cell differentiation
Withania somnifera	265237	Withaferin A	0.74	NF-kappa-B inhibitor alpha	P25963	NFKBIA	hsa04659	Th17 cell differentiation
Withania somnifera	265237	Withaferin A	0.7	Inhibitor of nuclear factor kappa-B kinase subunit beta	O14920	IKBKB	hsa04659	Th17 cell differentiation
Withania somnifera	265237	Withaferin A	0.7	Protein kinase C theta type	Q04759	PRKCQ	hsa04659	Th17 cell differentiation
Withania somnifera	10700345	Withanoside V	0.7	NF-kappa-B inhibitor alpha	P25963	NFKBIA	hsa04659	Th17 cell differentiation
Withania somnifera	10700345	Withanoside V	0.76	Interleukin-2	P60568	IL2	hsa04659	Th17 cell differentiation
Withania somnifera	10700345	Withanoside V	0.71	Nuclear receptor ROR-gamma	P51449	RORC	hsa04659	Th17 cell differentiation
Withania somnifera	10700345	Withanoside V	0.7	Protein kinase C theta type	Q04759	PRKCQ	hsa04659	Th17 cell differentiation
Withania somnifera	10700345	Withanoside V	0.7	Signal transducer and activator of transcription 3	P40763	STAT3	hsa04659	Th17 cell differentiation
Withania somnifera	10700345	Withanoside V	0.71	Signal transducer and activator of transcription 3	P40763	STAT3	hsa04659	Th17 cell differentiation
Withania somnifera	10700345	Withanoside V	0.71	Signal transducer and activator of transcription 1-alpha/beta	P42224	STAT1	hsa04659	Th17 cell differentiation
Withania somnifera	11294368	Withanolide A	0.8	NF-kappa-B inhibitor alpha	P25963	NFKBIA	hsa04659	Th17 cell differentiation
Withania somnifera	11294368	Withanolide A	0.7	Inhibitor of nuclear factor kappa-B kinase subunit beta	O14920	IKBKB	hsa04659	Th17 cell differentiation
Withania somnifera	11294368	Withanolide A	0.7	Protein kinase C theta type	Q04759	PRKCQ	hsa04659	Th17 cell differentiation
Withania somnifera	14236709	Withacoagin	0.82	NF-kappa-B inhibitor alpha	P25963	NFKBIA	hsa04659	Th17 cell differentiation
Withania somnifera	14236709	Withacoagin	0.7	Inhibitor of nuclear factor kappa-B kinase subunit beta	O14920	IKBKB	hsa04659	Th17 cell differentiation
Withania somnifera	14236709	Withacoagin	0.7	Protein kinase C theta type	Q04759	PRKCQ	hsa04659	Th17 cell differentiation
Withania somnifera	14236711	Withanolide B	0.78	NF-kappa-B inhibitor alpha	P25963	NFKBIA	hsa04659	Th17 cell differentiation
Withania somnifera	14236711	Withanolide B	0.7	Inhibitor of nuclear factor kappa-B kinase subunit beta	O14920	IKBKB	hsa04659	Th17 cell differentiation
Withania somnifera	21574483	27-hydroxywithanone	0.79	NF-kappa-B inhibitor alpha	P25963	NFKBIA	hsa04659	Th17 cell differentiation
Withania somnifera	21574483	27-hydroxywithanone	0.7	Inhibitor of nuclear factor kappa-B kinase subunit beta	O14920	IKBKB	hsa04659	Th17 cell differentiation
Withania somnifera	21574483	27-hydroxywithanone	0.7	Protein kinase C theta type	Q04759	PRKCQ	hsa04659	Th17 cell differentiation
Withania somnifera	21574483	27-hydroxywithanone	0.7	Signal transducer and activator of transcription 1-alpha/beta	P42224	STAT1	hsa04659	Th17 cell differentiation
Withania somnifera	21679027	Withanone	0.79	NF-kappa-B inhibitor alpha	P25963	NFKBIA	hsa04659	Th17 cell differentiation
Withania somnifera	21679027	Withanone	0.7	Inhibitor of nuclear factor kappa-B kinase subunit beta	O14920	IKBKB	hsa04659	Th17 cell differentiation
Withania somnifera	21679027	Withanone	0.7	Protein kinase C theta type	Q04759	PRKCQ	hsa04659	Th17 cell differentiation
Withania somnifera	44576309	12-deoxywithastramonolide	0.78	NF-kappa-B inhibitor alpha	P25963	NFKBIA	hsa04659	Th17 cell differentiation
Withania somnifera	44576309	12-deoxywithastramonolide	0.7	Inhibitor of nuclear factor kappa-B kinase subunit beta	O14920	IKBKB	hsa04659	Th17 cell differentiation
Withania somnifera	44576309	12-deoxywithastramonolide	0.7	Protein kinase C theta type	Q04759	PRKCQ	hsa04659	Th17 cell differentiation
Withania somnifera	71312551	Withanoside IV	0.7	NF-kappa-B inhibitor alpha	P25963	NFKBIA	hsa04659	Th17 cell differentiation
Withania somnifera	71312551	Withanoside IV	0.76	Interleukin-2	P60568	IL2	hsa04659	Th17 cell differentiation
Withania somnifera	71312551	Withanoside IV	0.71	Nuclear receptor ROR-gamma	P51449	RORC	hsa04659	Th17 cell differentiation
Withania somnifera	71312551	Withanoside IV	0.7	Protein kinase C theta type	Q04759	PRKCQ	hsa04659	Th17 cell differentiation
Withania somnifera	71312551	Withanoside IV	0.7	Signal transducer and activator of transcription 3	P40763	STAT3	hsa04659	Th17 cell differentiation
Withania somnifera	71312551	Withanoside IV	0.71	Signal transducer and activator of transcription 3	P40763	STAT3	hsa04659	Th17 cell differentiation
Withania somnifera	71312551	Withanoside IV	0.71	Signal transducer and activator of transcription 1-alpha/beta	P42224	STAT1	hsa04659	Th17 cell differentiation
Withania somnifera	265237	Withaferin A	0.74	NF-kappa-B inhibitor alpha	P25963	NFKBIA	hsa04660	T cell receptor signaling pathway
Withania somnifera	265237	Withaferin A	0.7	Inhibitor of nuclear factor kappa-B kinase subunit beta	O14920	IKBKB	hsa04660	T cell receptor signaling pathway
Withania somnifera	265237	Withaferin A	0.7	Protein kinase C theta type	Q04759	PRKCQ	hsa04660	T cell receptor signaling pathway
Withania somnifera	265237	Withaferin A	0.7	Proto-oncogene vav	P15498	VAV1	hsa04660	T cell receptor signaling pathway
Withania somnifera	265237	Withaferin A	0.7	Mitogen-activated protein kinase kinase kinase 7	O43318	MAP3K7	hsa04660	T cell receptor signaling pathway
Withania somnifera	10700345	Withanoside V	0.7	NF-kappa-B inhibitor alpha	P25963	NFKBIA	hsa04660	T cell receptor signaling pathway
Withania somnifera	10700345	Withanoside V	0.76	Interleukin-2	P60568	IL2	hsa04660	T cell receptor signaling pathway
Withania somnifera	10700345	Withanoside V	0.7	Protein kinase C theta type	Q04759	PRKCQ	hsa04660	T cell receptor signaling pathway
Withania somnifera	11294368	Withanolide A	0.8	NF-kappa-B inhibitor alpha	P25963	NFKBIA	hsa04660	T cell receptor signaling pathway
Withania somnifera	11294368	Withanolide A	0.7	Inhibitor of nuclear factor kappa-B kinase subunit beta	O14920	IKBKB	hsa04660	T cell receptor signaling pathway
Withania somnifera	11294368	Withanolide A	0.7	Protein kinase C theta type	Q04759	PRKCQ	hsa04660	T cell receptor signaling pathway
Withania somnifera	14236709	Withacoagin	0.7	Glycogen synthase kinase-3 beta	P49841	GSK3B	hsa04660	T cell receptor signaling pathway
Withania somnifera	14236709	Withacoagin	0.82	NF-kappa-B inhibitor alpha	P25963	NFKBIA	hsa04660	T cell receptor signaling pathway
Withania somnifera	14236709	Withacoagin	0.7	Inhibitor of nuclear factor kappa-B kinase subunit beta	O14920	IKBKB	hsa04660	T cell receptor signaling pathway
Withania somnifera	14236709	Withacoagin	0.7	Protein kinase C theta type	Q04759	PRKCQ	hsa04660	T cell receptor signaling pathway
Withania somnifera	14236709	Withacoagin	0.7	Proto-oncogene vav	P15498	VAV1	hsa04660	T cell receptor signaling pathway
Withania somnifera	14236711	Withanolide B	0.78	NF-kappa-B inhibitor alpha	P25963	NFKBIA	hsa04660	T cell receptor signaling pathway
Withania somnifera	14236711	Withanolide B	0.7	Inhibitor of nuclear factor kappa-B kinase subunit beta	O14920	IKBKB	hsa04660	T cell receptor signaling pathway
Withania somnifera	21574483	27-hydroxywithanone	0.79	NF-kappa-B inhibitor alpha	P25963	NFKBIA	hsa04660	T cell receptor signaling pathway
Withania somnifera	21574483	27-hydroxywithanone	0.7	Inhibitor of nuclear factor kappa-B kinase subunit beta	O14920	IKBKB	hsa04660	T cell receptor signaling pathway
Withania somnifera	21574483	27-hydroxywithanone	0.7	Protein kinase C theta type	Q04759	PRKCQ	hsa04660	T cell receptor signaling pathway
Withania somnifera	21574483	27-hydroxywithanone	0.7	Proto-oncogene vav	P15498	VAV1	hsa04660	T cell receptor signaling pathway
Withania somnifera	21679027	Withanone	0.79	NF-kappa-B inhibitor alpha	P25963	NFKBIA	hsa04660	T cell receptor signaling pathway
Withania somnifera	21679027	Withanone	0.7	Inhibitor of nuclear factor kappa-B kinase subunit beta	O14920	IKBKB	hsa04660	T cell receptor signaling pathway
Withania somnifera	21679027	Withanone	0.7	Protein kinase C theta type	Q04759	PRKCQ	hsa04660	T cell receptor signaling pathway
Withania somnifera	21679027	Withanone	0.7	Proto-oncogene vav	P15498	VAV1	hsa04660	T cell receptor signaling pathway
Withania somnifera	44576309	12-deoxywithastramonolide	0.78	NF-kappa-B inhibitor alpha	P25963	NFKBIA	hsa04660	T cell receptor signaling pathway
Withania somnifera	44576309	12-deoxywithastramonolide	0.7	Inhibitor of nuclear factor kappa-B kinase subunit beta	O14920	IKBKB	hsa04660	T cell receptor signaling pathway
Withania somnifera	44576309	12-deoxywithastramonolide	0.7	Protein kinase C theta type	Q04759	PRKCQ	hsa04660	T cell receptor signaling pathway
Withania somnifera	44576309	12-deoxywithastramonolide	0.7	Proto-oncogene vav	P15498	VAV1	hsa04660	T cell receptor signaling pathway
Withania somnifera	71312551	Withanoside IV	0.7	NF-kappa-B inhibitor alpha	P25963	NFKBIA	hsa04660	T cell receptor signaling pathway
Withania somnifera	71312551	Withanoside IV	0.76	Interleukin-2	P60568	IL2	hsa04660	T cell receptor signaling pathway
Withania somnifera	71312551	Withanoside IV	0.7	Protein kinase C theta type	Q04759	PRKCQ	hsa04660	T cell receptor signaling pathway
Withania somnifera	265237	Withaferin A	0.74	NF-kappa-B inhibitor alpha	P25963	NFKBIA	hsa04662	B cell receptor signaling pathway
Withania somnifera	265237	Withaferin A	0.7	Inhibitor of nuclear factor kappa-B kinase subunit beta	O14920	IKBKB	hsa04662	B cell receptor signaling pathway
Withania somnifera	265237	Withaferin A	0.7	Protein kinase C beta type	P05771	PRKCB	hsa04662	B cell receptor signaling pathway
Withania somnifera	265237	Withaferin A	0.7	Proto-oncogene vav	P15498	VAV1	hsa04662	B cell receptor signaling pathway
Withania somnifera	10700345	Withanoside V	0.7	NF-kappa-B inhibitor alpha	P25963	NFKBIA	hsa04662	B cell receptor signaling pathway
Withania somnifera	10700345	Withanoside V	0.7	Protein kinase C beta type	P05771	PRKCB	hsa04662	B cell receptor signaling pathway
Withania somnifera	11294368	Withanolide A	0.8	NF-kappa-B inhibitor alpha	P25963	NFKBIA	hsa04662	B cell receptor signaling pathway
Withania somnifera	11294368	Withanolide A	0.7	Inhibitor of nuclear factor kappa-B kinase subunit beta	O14920	IKBKB	hsa04662	B cell receptor signaling pathway
Withania somnifera	11294368	Withanolide A	0.7	Protein kinase C beta type	P05771	PRKCB	hsa04662	B cell receptor signaling pathway
Withania somnifera	14236709	Withacoagin	0.7	Glycogen synthase kinase-3 beta	P49841	GSK3B	hsa04662	B cell receptor signaling pathway
Withania somnifera	14236709	Withacoagin	0.82	NF-kappa-B inhibitor alpha	P25963	NFKBIA	hsa04662	B cell receptor signaling pathway
Withania somnifera	14236709	Withacoagin	0.7	Inhibitor of nuclear factor kappa-B kinase subunit beta	O14920	IKBKB	hsa04662	B cell receptor signaling pathway
Withania somnifera	14236709	Withacoagin	0.7	Protein kinase C beta type	P05771	PRKCB	hsa04662	B cell receptor signaling pathway
Withania somnifera	14236709	Withacoagin	0.7	Proto-oncogene vav	P15498	VAV1	hsa04662	B cell receptor signaling pathway
Withania somnifera	14236711	Withanolide B	0.78	NF-kappa-B inhibitor alpha	P25963	NFKBIA	hsa04662	B cell receptor signaling pathway
Withania somnifera	14236711	Withanolide B	0.7	Inhibitor of nuclear factor kappa-B kinase subunit beta	O14920	IKBKB	hsa04662	B cell receptor signaling pathway
Withania somnifera	14236711	Withanolide B	0.7	Protein kinase C beta type	P05771	PRKCB	hsa04662	B cell receptor signaling pathway
Withania somnifera	21574483	27-hydroxywithanone	0.79	NF-kappa-B inhibitor alpha	P25963	NFKBIA	hsa04662	B cell receptor signaling pathway
Withania somnifera	21574483	27-hydroxywithanone	0.7	Inhibitor of nuclear factor kappa-B kinase subunit beta	O14920	IKBKB	hsa04662	B cell receptor signaling pathway
Withania somnifera	21574483	27-hydroxywithanone	0.7	Protein kinase C beta type	P05771	PRKCB	hsa04662	B cell receptor signaling pathway
Withania somnifera	21574483	27-hydroxywithanone	0.7	Proto-oncogene vav	P15498	VAV1	hsa04662	B cell receptor signaling pathway
Withania somnifera	21679027	Withanone	0.79	NF-kappa-B inhibitor alpha	P25963	NFKBIA	hsa04662	B cell receptor signaling pathway
Withania somnifera	21679027	Withanone	0.7	Inhibitor of nuclear factor kappa-B kinase subunit beta	O14920	IKBKB	hsa04662	B cell receptor signaling pathway
Withania somnifera	21679027	Withanone	0.7	Protein kinase C beta type	P05771	PRKCB	hsa04662	B cell receptor signaling pathway
Withania somnifera	21679027	Withanone	0.7	Proto-oncogene vav	P15498	VAV1	hsa04662	B cell receptor signaling pathway
Withania somnifera	44576309	12-deoxywithastramonolide	0.78	NF-kappa-B inhibitor alpha	P25963	NFKBIA	hsa04662	B cell receptor signaling pathway
Withania somnifera	44576309	12-deoxywithastramonolide	0.7	Inhibitor of nuclear factor kappa-B kinase subunit beta	O14920	IKBKB	hsa04662	B cell receptor signaling pathway
Withania somnifera	44576309	12-deoxywithastramonolide	0.7	Protein kinase C beta type	P05771	PRKCB	hsa04662	B cell receptor signaling pathway
Withania somnifera	44576309	12-deoxywithastramonolide	0.7	Proto-oncogene vav	P15498	VAV1	hsa04662	B cell receptor signaling pathway
Withania somnifera	71312551	Withanoside IV	0.7	NF-kappa-B inhibitor alpha	P25963	NFKBIA	hsa04662	B cell receptor signaling pathway
Withania somnifera	71312551	Withanoside IV	0.7	Protein kinase C beta type	P05771	PRKCB	hsa04662	B cell receptor signaling pathway
Withania somnifera	265237	Withaferin A	0.7	Proto-oncogene vav	P15498	VAV1	hsa04664	Fc epsilon RI signaling pathway
Withania somnifera	14236709	Withacoagin	0.7	Proto-oncogene vav	P15498	VAV1	hsa04664	Fc epsilon RI signaling pathway
Withania somnifera	21574483	27-hydroxywithanone	0.7	Proto-oncogene vav	P15498	VAV1	hsa04664	Fc epsilon RI signaling pathway
Withania somnifera	21679027	Withanone	0.7	Proto-oncogene vav	P15498	VAV1	hsa04664	Fc epsilon RI signaling pathway
Withania somnifera	44576309	12-deoxywithastramonolide	0.7	Proto-oncogene vav	P15498	VAV1	hsa04664	Fc epsilon RI signaling pathway
Withania somnifera	265237	Withaferin A	0.7	Protein kinase C beta type	P05771	PRKCB	hsa04666	Fc gamma R-mediated phagocytosis
Withania somnifera	265237	Withaferin A	0.7	Protein kinase C delta type	Q05655	PRKCD	hsa04666	Fc gamma R-mediated phagocytosis
Withania somnifera	265237	Withaferin A	0.7	Protein kinase C epsilon type	Q02156	PRKCE	hsa04666	Fc gamma R-mediated phagocytosis
Withania somnifera	265237	Withaferin A	0.7	Protein kinase C gamma type	P05129	PRKCG	hsa04666	Fc gamma R-mediated phagocytosis
Withania somnifera	265237	Withaferin A	0.7	Proto-oncogene vav	P15498	VAV1	hsa04666	Fc gamma R-mediated phagocytosis
Withania somnifera	10700345	Withanoside V	0.7	Protein kinase C beta type	P05771	PRKCB	hsa04666	Fc gamma R-mediated phagocytosis
Withania somnifera	10700345	Withanoside V	0.7	Protein kinase C delta type	Q05655	PRKCD	hsa04666	Fc gamma R-mediated phagocytosis
Withania somnifera	10700345	Withanoside V	0.7	Protein kinase C epsilon type	Q02156	PRKCE	hsa04666	Fc gamma R-mediated phagocytosis
Withania somnifera	10700345	Withanoside V	0.7	Protein kinase C gamma type	P05129	PRKCG	hsa04666	Fc gamma R-mediated phagocytosis
Withania somnifera	11294368	Withanolide A	0.7	Protein kinase C beta type	P05771	PRKCB	hsa04666	Fc gamma R-mediated phagocytosis
Withania somnifera	11294368	Withanolide A	0.7	Protein kinase C delta type	Q05655	PRKCD	hsa04666	Fc gamma R-mediated phagocytosis
Withania somnifera	11294368	Withanolide A	0.7	Protein kinase C epsilon type	Q02156	PRKCE	hsa04666	Fc gamma R-mediated phagocytosis
Withania somnifera	11294368	Withanolide A	0.7	Protein kinase C gamma type	P05129	PRKCG	hsa04666	Fc gamma R-mediated phagocytosis
Withania somnifera	14236709	Withacoagin	0.7	Protein kinase C beta type	P05771	PRKCB	hsa04666	Fc gamma R-mediated phagocytosis
Withania somnifera	14236709	Withacoagin	0.7	Protein kinase C delta type	Q05655	PRKCD	hsa04666	Fc gamma R-mediated phagocytosis
Withania somnifera	14236709	Withacoagin	0.7	Protein kinase C epsilon type	Q02156	PRKCE	hsa04666	Fc gamma R-mediated phagocytosis
Withania somnifera	14236709	Withacoagin	0.7	Protein kinase C gamma type	P05129	PRKCG	hsa04666	Fc gamma R-mediated phagocytosis
Withania somnifera	14236709	Withacoagin	0.7	Proto-oncogene vav	P15498	VAV1	hsa04666	Fc gamma R-mediated phagocytosis
Withania somnifera	14236711	Withanolide B	0.7	Protein kinase C beta type	P05771	PRKCB	hsa04666	Fc gamma R-mediated phagocytosis
Withania somnifera	14236711	Withanolide B	0.7	Protein kinase C delta type	Q05655	PRKCD	hsa04666	Fc gamma R-mediated phagocytosis
Withania somnifera	14236711	Withanolide B	0.7	Protein kinase C epsilon type	Q02156	PRKCE	hsa04666	Fc gamma R-mediated phagocytosis
Withania somnifera	21574483	27-hydroxywithanone	0.7	Protein kinase C beta type	P05771	PRKCB	hsa04666	Fc gamma R-mediated phagocytosis
Withania somnifera	21574483	27-hydroxywithanone	0.7	Protein kinase C delta type	Q05655	PRKCD	hsa04666	Fc gamma R-mediated phagocytosis
Withania somnifera	21574483	27-hydroxywithanone	0.7	Protein kinase C epsilon type	Q02156	PRKCE	hsa04666	Fc gamma R-mediated phagocytosis
Withania somnifera	21574483	27-hydroxywithanone	0.7	Protein kinase C gamma type	P05129	PRKCG	hsa04666	Fc gamma R-mediated phagocytosis
Withania somnifera	21574483	27-hydroxywithanone	0.7	Proto-oncogene vav	P15498	VAV1	hsa04666	Fc gamma R-mediated phagocytosis
Withania somnifera	21679027	Withanone	0.7	Protein kinase C beta type	P05771	PRKCB	hsa04666	Fc gamma R-mediated phagocytosis
Withania somnifera	21679027	Withanone	0.7	Protein kinase C delta type	Q05655	PRKCD	hsa04666	Fc gamma R-mediated phagocytosis
Withania somnifera	21679027	Withanone	0.7	Protein kinase C epsilon type	Q02156	PRKCE	hsa04666	Fc gamma R-mediated phagocytosis
Withania somnifera	21679027	Withanone	0.7	Protein kinase C gamma type	P05129	PRKCG	hsa04666	Fc gamma R-mediated phagocytosis
Withania somnifera	21679027	Withanone	0.7	Proto-oncogene vav	P15498	VAV1	hsa04666	Fc gamma R-mediated phagocytosis
Withania somnifera	44576309	12-deoxywithastramonolide	0.7	Protein kinase C beta type	P05771	PRKCB	hsa04666	Fc gamma R-mediated phagocytosis
Withania somnifera	44576309	12-deoxywithastramonolide	0.7	Protein kinase C delta type	Q05655	PRKCD	hsa04666	Fc gamma R-mediated phagocytosis
Withania somnifera	44576309	12-deoxywithastramonolide	0.7	Protein kinase C epsilon type	Q02156	PRKCE	hsa04666	Fc gamma R-mediated phagocytosis
Withania somnifera	44576309	12-deoxywithastramonolide	0.7	Protein kinase C gamma type	P05129	PRKCG	hsa04666	Fc gamma R-mediated phagocytosis
Withania somnifera	44576309	12-deoxywithastramonolide	0.7	Proto-oncogene vav	P15498	VAV1	hsa04666	Fc gamma R-mediated phagocytosis
Withania somnifera	71312551	Withanoside IV	0.7	Protein kinase C beta type	P05771	PRKCB	hsa04666	Fc gamma R-mediated phagocytosis
Withania somnifera	71312551	Withanoside IV	0.7	Protein kinase C delta type	Q05655	PRKCD	hsa04666	Fc gamma R-mediated phagocytosis
Withania somnifera	71312551	Withanoside IV	0.7	Protein kinase C epsilon type	Q02156	PRKCE	hsa04666	Fc gamma R-mediated phagocytosis
Withania somnifera	71312551	Withanoside IV	0.7	Protein kinase C gamma type	P05129	PRKCG	hsa04666	Fc gamma R-mediated phagocytosis
Withania somnifera	265237	Withaferin A	0.7	Protein kinase C beta type	P05771	PRKCB	hsa04670	Leukocyte transendothelial migration
Withania somnifera	265237	Withaferin A	0.7	Protein kinase C gamma type	P05129	PRKCG	hsa04670	Leukocyte transendothelial migration
Withania somnifera	265237	Withaferin A	0.7	Proto-oncogene vav	P15498	VAV1	hsa04670	Leukocyte transendothelial migration
Withania somnifera	10700345	Withanoside V	0.73	Integrin alpha-4	P13612	ITGA4	hsa04670	Leukocyte transendothelial migration
Withania somnifera	10700345	Withanoside V	0.7	Protein kinase C beta type	P05771	PRKCB	hsa04670	Leukocyte transendothelial migration
Withania somnifera	10700345	Withanoside V	0.7	Protein kinase C gamma type	P05129	PRKCG	hsa04670	Leukocyte transendothelial migration
Withania somnifera	11294368	Withanolide A	0.7	Protein kinase C beta type	P05771	PRKCB	hsa04670	Leukocyte transendothelial migration
Withania somnifera	11294368	Withanolide A	0.7	Protein kinase C gamma type	P05129	PRKCG	hsa04670	Leukocyte transendothelial migration
Withania somnifera	14236709	Withacoagin	0.7	Protein kinase C beta type	P05771	PRKCB	hsa04670	Leukocyte transendothelial migration
Withania somnifera	14236709	Withacoagin	0.7	Protein kinase C gamma type	P05129	PRKCG	hsa04670	Leukocyte transendothelial migration
Withania somnifera	14236709	Withacoagin	0.7	Proto-oncogene vav	P15498	VAV1	hsa04670	Leukocyte transendothelial migration
Withania somnifera	14236711	Withanolide B	0.7	Protein kinase C beta type	P05771	PRKCB	hsa04670	Leukocyte transendothelial migration
Withania somnifera	21574483	27-hydroxywithanone	0.7	Protein kinase C beta type	P05771	PRKCB	hsa04670	Leukocyte transendothelial migration
Withania somnifera	21574483	27-hydroxywithanone	0.7	Protein kinase C gamma type	P05129	PRKCG	hsa04670	Leukocyte transendothelial migration
Withania somnifera	21574483	27-hydroxywithanone	0.7	Proto-oncogene vav	P15498	VAV1	hsa04670	Leukocyte transendothelial migration
Withania somnifera	21679027	Withanone	0.7	Protein kinase C beta type	P05771	PRKCB	hsa04670	Leukocyte transendothelial migration
Withania somnifera	21679027	Withanone	0.7	Protein kinase C gamma type	P05129	PRKCG	hsa04670	Leukocyte transendothelial migration
Withania somnifera	21679027	Withanone	0.7	Proto-oncogene vav	P15498	VAV1	hsa04670	Leukocyte transendothelial migration
Withania somnifera	44576309	12-deoxywithastramonolide	0.7	Protein kinase C beta type	P05771	PRKCB	hsa04670	Leukocyte transendothelial migration
Withania somnifera	44576309	12-deoxywithastramonolide	0.7	Protein kinase C gamma type	P05129	PRKCG	hsa04670	Leukocyte transendothelial migration
Withania somnifera	44576309	12-deoxywithastramonolide	0.7	Proto-oncogene vav	P15498	VAV1	hsa04670	Leukocyte transendothelial migration
Withania somnifera	71312551	Withanoside IV	0.73	Integrin alpha-4	P13612	ITGA4	hsa04670	Leukocyte transendothelial migration
Withania somnifera	71312551	Withanoside IV	0.7	Protein kinase C beta type	P05771	PRKCB	hsa04670	Leukocyte transendothelial migration
Withania somnifera	71312551	Withanoside IV	0.7	Protein kinase C gamma type	P05129	PRKCG	hsa04670	Leukocyte transendothelial migration
Withania somnifera	10700345	Withanoside V	0.73	Integrin alpha-4	P13612	ITGA4	hsa04672	Intestinal immune network for IgA production
Withania somnifera	10700345	Withanoside V	0.76	Interleukin-2	P60568	IL2	hsa04672	Intestinal immune network for IgA production
Withania somnifera	71312551	Withanoside IV	0.73	Integrin alpha-4	P13612	ITGA4	hsa04672	Intestinal immune network for IgA production
Withania somnifera	71312551	Withanoside IV	0.76	Interleukin-2	P60568	IL2	hsa04672	Intestinal immune network for IgA production
